# Supplementary material for: Improving rice eating and cooking quality by enhancing endogenous expression of a nitrogen‐dependent floral regulator
Source: Plant Biotechnol J. 2023 Aug 25;21(12):2654–70. doi: 10.1111/pbi.14160 (PMC10651157; doi:10.1111/pbi.14160)
Supplement: Supplementary file 2 — Table S1 Primer sequences used in this study. Table S2 The relative abundance of 1012 metabolites by wildly targeted metabolome. Table S3 Classification and fold change analysis of 1012 metabolites in wildly targeted metabolome. Table S4 KEGG‐PATHWAY enrichment analysis for differential metabolites in wildly targeted metabolome. Table S5 The relative abundance of transcripts in transcriptome. Table S6 Function information and differential expression analysis of transcripts in transcriptome. Table S7 Classification and functional process of differential expression genes affected by overexpression Nhd1. Table S8 The relative abundance and fold change analysis of protein & amino acids related genes in transcriptome. Table S9 The relative abundance and fold change analysis of starch & sucrose related genes in transcriptome. Table S10 Nhd1 binding sites analysis in differential expression genes affected by overexpression Nhd1. [file PBI-21-2654-s001.xlsx]

## Sheet: INDEX
Table No.	Table Caption
Table S1	Primer sequences used in this study.
Table S2	The relative abundance of 1012 metabolites by wildly targeted metabolome.
Table S3	Classification and fold change analysis of 1012 metabolites in wildly targeted metabolome.
Table S4	KEGG-PATHWAY enrichment analysis for differential metabolites in wildly targeted metabolome.
Table S5	The relative abundance of transcripts in transcriptome.
Table S6	Function information and differential expression analysis of transcripts in transcriptome.
Table S7	Classification and functional process of differential expression genes affected by overexpression Nhd1.
Table S8	The relative abundance and fold change analysis of protein & amino acids related genes in transcriptome.
Table S9	The relative abundance and fold change analysis of starch & sucrose related genes in transcriptome.
Table S10	Nhd1 binding sites analysis in differential expression genes affected by overexpression Nhd1.

## Sheet: TableS1
Supplementary Table S1. Primer sequences used in this study.
Primers	Sequence (5' - 3')
qActin-F	TTATGGTTGGGATGGGACA
qActin-R	AGCACGGCTTGAATAGCG
Nhd1-F	GGGTCGTCTGGCTTTTGAT
Nhd1-R	CGGTACCCTGTTCTCCTTC
proNhd1-F	GAAGAAGAGGAATTGG
proNhd1-R	CAACTCTAGAATCAGAT
qOsGI-F	GTTTCCCGTTCATGTCCT
qOsGI-R	TCCGCTTCACTATGTTGG
qFd-GOGAT-F	GCATACTTGTGAAGCACCGAAGTG
qFd-GOGAT-R	CTGCAAATAGCAACCTAGCGTCAG
qOsAMT1.3-F	GTCTAGTGGAACCGGAGGAG
qOsAMT1.3-R	CCTATTATACAATCACGAAACCTG
qOsNRT2.4-F	AAAGGTCGCTGGGCGTGGTG
qOsNRT2.4-R	CCTGGACCCGCTGAAGAAGAG
qOsLHT1-F	GGACTCCGGCAGATCATCA
qOsLHT1-R	CTGGTTTCATCATGTGTGCCTA
qWx-F	GGCTGAGATCAAGGTTGCAG
qWx-R	TCTTCTCACCGGTCTTTCCC
qSSII-2-F	AAAGCTGCTGTTGAGGTTCC
qSSII-2-R	CACGACCCTGATGAGCAATG
qSSII-3-F	GCTGGACAGGATCTGGAAGT
qSSII-3-R	GTGCCAAGGAACCTCAACAG
qFLO5-F	CATACTGCGACAAAGCCACA
qFLO5-R	TGCAGCATTCTTGCCTTCAA
qSBE3-F	TGGATTTGCCACTGATGCTG
qSBE3-R	CAGGAAGGGCAAATGTAGGC
qNF-YB1-F	GTAGCGCCGGAAGACTACTT
qNF-YB1-R	CACCCTCCTATTCCCACCAG
qNF-YC12-F	CTTGCACAACAACGACATGC
qNF-YC12-R	ACCCTCCTTTGCATGGATGA
qOsMADS6-F	AGGATCTTGGACCACTCAGC
qOsMADS6-R	TCTGCGAAGTTCCTCCACTT
qOsNAC20-F	GGAGGCTGGATACTGGAAGG
qOsNAC20-R	CCTGCCCTTGTAGAAGACGA
qOsNAC26-F	CTCCGGGCTTTAGGTTTCAC
qOsNAC26-R	CTGCTGTCCACAACCTTGG
qOsGluA2-F	GTCCGCCGAGTTATTGAACC
qOsGluA2-R	GCTGGTAGGTCTCAGGACAG
qAAP10-F	GGCCATGTCCTTCACCTACT
qAAP10-R	CTCGATTTCCAGCAGAACCG
qOsDof3-F	GCTGTGATGACGAAGGACAC
qOsDof3-R	CGAGCTGCTGTCGATGAG

## Sheet: TableS2
Supplementary Table S2. The relative abundance of 1012 metabolites by wildly targeted metabolome.
Index	Compounds	WT1_LN	WT2_LN	WT3_LN	WT1_HN	WT2_HN	WT3_HN	OX1_LN	OX2_LN	OX3_LN	OX1_HN	OX2_HN	OX3_HN	QC01	QC02	QC03
Zabn105274	1,2'-Disinapoyl-2-feruloylgentiobiose	100988	140256	109495	119146	61079.2	89491.9	106029	98748.5	91467.5	171859	151158	130458	102580	102380	103030
Cmmn012461	Dehydroabietic acid	4.83372e+06	4.98344e+06	4.77414e+06	4.85634e+06	4.96472e+06	4.92259e+06	4.96158e+06	4.92385e+06	4.88612e+06	5.09156e+06	5.08029e+06	5.06903e+06	4.8594e+06	4.81334e+06	4.84e+06
mws0227	L-Leucine	5.02116e+06	4.64157e+06	3.32717e+06	2.77369e+07	2.08436e+07	2.53315e+07	3.64821e+06	3.45949e+06	3.27077e+06	3.87389e+06	4.14569e+06	4.41748e+06	9.53777e+06	9.5518e+06	9.63037e+06
Hahn000897	picrorhizin	844266	1.01431e+06	993685	843576	416601	657338	477911	424632	371352	229310	239508	249705	593767	598565	592545
pmb1754	O-Phosphocholine	2.41792e+07	2.75608e+07	2.49776e+07	2.17106e+07	2.06028e+07	2.36774e+07	3.13825e+06	3.34392e+06	3.54958e+06	5.79502e+06	4.67645e+06	3.55788e+06	1.68625e+07	1.68005e+07	1.66826e+07
MWS2430	13-methylmyristic acid	577963	686262	606536	682552	628465	594035	550579	541465	532352	463653	428924	394196	536704	530395	532273
pmb3002	Chrysoeriol-7-O-rutinoside	2.88256e+06	3.78773e+06	3.17879e+06	3.68806e+06	1.97567e+06	2.32418e+06	3.60818e+06	3.56298e+06	3.51777e+06	3.44533e+06	3.26802e+06	3.09071e+06	3.05536e+06	3.08805e+06	3.09564e+06
Lmhn002926	p-Coumaroylmalic acid	28472.4	39076.9	52361.2	24411.7	37024.5	25738.9	13817	19503	25189	69654.1	80995	92335.9	38017.2	38424.7	37861.7
mws0341	2-Hydroxyisocaproic acid	96828.2	94050.9	59520.8	998953	137039	286535	323055	327046	331036	197818	225452	253087	215184	214999	218004
mws0924	2-Methylglutaric acid*	1.37381e+06	1.53446e+06	1.4535e+06	1.39622e+06	1.17165e+06	1.43863e+06	887844	868880	849917	776887	748862	720837	1.14199e+06	1.14877e+06	1.16132e+06
Lmbn004240	9,10-Dihydroxy-12,13-epoxyoctadecanoic acid	72872.5	63673.5	70827.2	52168.7	125089	89741.6	641983	662952	683922	346535	337967	329399	198351	200863	197561
pmb1912	10-Formyltetrahydrofolic Acid	433307	331380	292786	329226	330605	307694	187671	199561	211452	127518	111116	94713.4	265751	270099	266208
mws0192	Succinic acid	1.46082e+07	1.23667e+07	9.90273e+06	4.9222e+07	2.55095e+07	2.37439e+07	3.37581e+06	3.61953e+06	3.86325e+06	4.26281e+06	4.39634e+06	4.52987e+06	1.5753e+07	1.54879e+07	1.57057e+07
Lmbn002648	α-Hydroxycinnamic Acid*	1.11884e+06	1.2913e+06	1.40213e+06	1.40281e+06	1.66343e+06	1.4523e+06	4.14449e+06	4.28078e+06	4.41707e+06	4.04669e+06	4.2614e+06	4.4761e+06	2.19793e+06	2.2362e+06	2.20574e+06
Lmsn003111	1-O-p-Coumaroyl-β-D-glucose	209880	279873	273205	997769	761351	679734	14542.5	14050.5	13558.5	29225.2	27223.5	25221.8	301315	306937	304067
Hmcn000192	Sedoheptulose	701564	649681	656815	597594	648746	655299	274122	279412	284702	459018	446874	434730	577548	587959	580018
Zmpn000199	D-Galactaric acid	982563	1.10991e+06	967236	918248	1.0631e+06	990505	317974	371059	424143	745302	733724	722146	855849	850024	839105
Lmbn005487	12,13-DHOME; (9Z)-12,13-Dihydroxyoctadec-9-enoic acid	177858	184698	166753	179994	173329	173012	294102	295293	296485	203557	191269	178982	190402	190446	193900
mws0064	Eriodictyol (5,7,3',4'-Tetrahydroxyflavanone)	21555.5	13000.7	12726.6	37766.6	66664.8	66822.8	7445.05	7526.45	7607.86	8582.13	10164.7	11747.3	29001.4	29586.9	29505.9
mws0102	Indole-5-carboxylic acid*	86124.2	64580.9	74414.4	98897.1	132066	205577	179855	198113	216370	127955	127578	127202	119546	121201	122345
pmd0147	LysoPC 20:2	59347.6	50184	45489.6	49708.5	43938.4	50205.7	53711.9	57129.1	60546.4	75201.9	76640.5	78079	56796	55898.4	55510.5
mws0058	Diosmetin (5,7,3'-Trihydroxy-4'-methoxyflavone)	1.33737e+06	916414	1.05005e+06	1.3702e+06	1.76379e+06	1.04746e+06	168897	160942	152986	144033	121194	98354.2	828965	822791	809929
pmf0381	Vicenin-3	3.17392e+07	3.498e+07	2.35154e+07	3.97164e+07	2.40595e+07	3.04493e+07	2.92397e+07	2.6632e+07	2.40243e+07	2.28279e+07	2.12808e+07	1.97336e+07	2.94998e+07	2.93191e+07	3.00075e+07
pmf0175	2-Decanol*	200730	210237	210572	210815	210365	218021	243004	238799	234593	210283	218055	225828	215920	215524	211256
mws0237	Azelaic acid	1.19465e+07	1.1391e+07	1.26587e+07	1.1624e+07	1.40422e+07	1.15037e+07	3.61947e+07	3.60837e+07	3.59726e+07	1.82096e+07	1.74392e+07	1.66688e+07	1.69307e+07	1.70137e+07	1.66168e+07
Hmgn001653	Protocatechualdehyde*	894719	1.43565e+06	902968	994608	972103	823335	1.6946e+06	1.76126e+06	1.82792e+06	1.34205e+06	1.37237e+06	1.4027e+06	1.08612e+06	1.0695e+06	1.0586e+06
mws0981	Isoxanthopterin	23965.4	24240.2	33194.8	31183.9	33139.3	35220.2	43981.3	35076.6	26171.9	69592.5	54565.4	39538.4	28676.4	28595.3	27998.3
pme3207	Muconic acid	1.19929e+07	1.15989e+07	1.35985e+07	1.2329e+07	9.40977e+06	1.17e+07	1.28501e+07	1.40317e+07	1.52133e+07	1.62905e+07	1.62527e+07	1.6215e+07	1.12463e+07	1.11346e+07	1.14568e+07
pmp000234	Salcolin A*	80506.7	8497.02	6569.82	19069.9	174812	55217.3	3556.72	5201.92	6847.13	9226.08	10299.8	11373.4	45512.2	44915.2	44160
Rfmb087	9-Hydroxy-13-oxo-10-octadecenoic Acid	557172	378505	405597	448320	699210	530913	491689	542630	593570	377252	371018	364784	461044	474965	464882
MWStz202	cis-Moschamine	21014.5	49790.8	27610.3	48632.4	38455.4	114442	6842.28	12150.8	17459.3	17213.3	44647.3	72081.2	36479.1	35703.4	36789.5
mws0474	Dodecanedioic aicd	16467.6	14244.1	13934	16821.9	14910.4	13785.5	16154.8	14141.3	12127.8	13724.2	13975.9	14227.6	14778.6	15113.3	15234.7
MWS2070	Propyl 4-hydroxybenzoate	29908.3	38498	26105.1	27651.7	28048.4	35327.1	24413.1	24446.9	24480.6	30271.9	37097.9	43924	31947.1	32649.9	32951.1
Zmhn002422	1-O-Feruloyl-β-D-glucose	90880.4	149038	93755	84912.5	90510.6	81268.5	63355	58300.1	53245.2	116653	109462	102271	86256.2	87399.6	89050.4
mws0216	Trans-4-Hydroxy-L-proline*	653939	750632	629822	546763	571750	577219	570961	608950	646940	1.20276e+06	1.06998e+06	937189	608094	619747	628189
pme1605	Kaempferol-3-O-robinobioside(Biorobin)	294896	485230	351575	346486	160367	257762	534391	487646	440901	471522	426963	382404	357444	358484	368197
MWS1792	Butylamine	37992.1	34461.9	28174.8	40589.1	38793.1	52264.6	24428.2	21718.3	19008.4	27633	27378.2	27123.4	32539.9	32781.9	31752.6
mws4516	Pyroglutamic acid	3.02029e+06	1.75543e+06	1.05943e+06	1.31665e+06	1.10225e+06	1.05894e+06	3.95069e+06	4.86295e+06	5.77522e+06	3.2316e+06	3.3701e+06	3.5086e+06	1.89363e+06	1.83146e+06	1.85837e+06
MWS201414	Pro-Asn	506498	560519	474614	509247	444218	588525	449546	441718	433889	498548	462566	426584	485593	486037	471077
pma6389	Ayanin (3',5-Dihydroxy-3,4',7-Trimethoxyflavone)	56227	83783.3	50327.4	51128.2	49614.1	65794.2	6365.35	9098.75	11832.1	18109.1	19984.6	21860.2	36823.1	35587.3	35886.3
pmf0293	1-Octadecanol	3.57417e+06	3.61452e+06	3.56935e+06	3.6827e+06	3.72882e+06	3.58718e+06	3.71497e+06	3.65125e+06	3.58753e+06	3.89684e+06	3.79314e+06	3.68943e+06	3.68987e+06	3.74875e+06	3.61654e+06
mws0359	Pentadecanoic Acid	556078	653325	601801	690028	583259	610177	515234	509571	503907	469150	450082	431014	582298	573413	594547
MWSslk132	Hexadecanedioic acid	420735	1.44153e+06	359427	378006	396840	401224	590869	569959	549049	886045	733727	581409	534237	523841	543243
Lmbn000198	3-Dehydro-L-Threonic Acid	7.20213e+06	7089928	6.42689e+06	6.46637e+06	5.78272e+06	6.41973e+06	126026	138380	150733	896332	590358	284385	4.78712e+06	4.68997e+06	4.61422e+06
Zmdp000972	S-Methyl-L-cysteine	3.68523e+06	3.5069e+06	2.38163e+06	1.20786e+07	9.06505e+06	9.79296e+06	3.36328e+06	3.40759e+06	3.45189e+06	3.96558e+06	3.88502e+06	3.80447e+06	5.4401e+06	5.25627e+06	5.28631e+06
mws2104	D-Pinitol	2.76429e+06	2.35348e+06	8.93296e+06	1.55565e+07	7.25595e+06	2.16337e+07	487708	521653	555597	1.02305e+06	1.00616e+06	989281	6.47884e+06	6.61266e+06	6.72479e+06
mws0752	Undecylic Acid	1.64653e+06	1.69648e+06	1.68779e+06	1.47483e+06	1.71869e+06	1.67153e+06	1.53207e+06	1.65262e+06	1.77316e+06	1.69118e+06	1.57367e+06	1.45615e+06	1.62803e+06	1.68992e+06	1.64682e+06
pmn001492	Ayapin	476730	587199	536482	503154	603511	495301	1.66358e+06	1.6273e+06	1.59101e+06	792548	750785	709022	730063	751227	757362
pme3096	Aminomalonic acid	528556	488181	383029	1.85831e+06	1.04037e+06	1.00663e+06	120827	135216	149606	182290	193955	205619	597047	615071	619186
Zmyn004676	17-Hydroxylinolenic acid	357778	415955	450017	397942	688904	564763	3.76502e+06	4.15851e+06	4.55199e+06	2.16583e+06	2.129e+06	2.09217e+06	1.23322e+06	1.28264e+06	1.26005e+06
Lmbn009444	Ricinoleic acid	1.56164e+06	1.55594e+06	1.64679e+06	1.79221e+06	2.1727e+06	2.04201e+06	1.31638e+06	1.42083e+06	1.52527e+06	1.53799e+06	1.45949e+06	1.381e+06	1.48133e+06	1.54081e+06	1.51342e+06
Lmmn002164	Monomethyl succinate*	462622	522889	460231	415871	432995	449875	191847	194799	197751	82611.2	76670.1	70729.1	308814	321323	314606
MWS2040	Methanesulfonic acid	3.31485e+06	2.8818e+06	3.57118e+06	4.48628e+06	4.02422e+06	3.67266e+06	4.05363e+06	4.02425e+06	3.99487e+06	2.81599e+06	2.41561e+06	2.01522e+06	3.23753e+06	3.29632e+06	3.37074e+06
MWS5231	Tridecanedioic acid	1.36614e+06	1.32344e+06	1.31359e+06	1.40269e+06	1.28798e+06	1.37929e+06	1.30095e+06	1.29132e+06	1.28169e+06	1.27286e+06	1.29611e+06	1.31937e+06	1.40116e+06	1.35084e+06	1.4002e+06
pme2117	Adenosine 5'-diphosphate	249994	216588	184236	227120	214315	171931	23085.4	26813.5	30541.7	29096.4	27030.5	24964.6	108200	107407	104019
pmb0789	Pyridoxine-5'-O-glucoside	1.74732e+06	1.04728e+06	1.27852e+06	1.4914e+06	1.21571e+06	1.36813e+06	402197	440731	479265	734346	879713	1.02508e+06	1.0314e+06	994148	992454
MWS00275g	DL-O-tyrosine	28530.8	26722.2	32817.9	52242.2	42060.3	42509	69946.1	56237.1	42528.1	63034.7	71010.5	78986.4	40857.1	39904.8	39032.9
pme0534	Gluconic acid	9.02436e+06	1.96234e+07	1.21899e+07	2.69258e+07	2.32609e+07	2.60859e+07	1.69345e+07	1.81386e+07	1.93427e+07	1.36042e+07	1.44922e+07	1.53802e+07	1.591e+07	1.59792e+07	1.65916e+07
Wabn003563	3'-O-Beta-D-Glucopyranosyl plumbagic acid	48702.6	72650.4	60145.5	54138.7	43124	58218.3	33333.9	28892.5	24451	35121	29598.9	24076.8	45195.9	47047.6	45195.9
mws0982	1-Methylhistamine	116350	79734	81779.3	89256.1	81444.7	78346	99910.5	105127	110343	71734.8	81218.1	90701.4	105679	100907	104158
mws1350	Syringaldehyde; 4-Hydroxy-3,5-Dimethoxybenzaldehyde	101188	101655	96819.8	81795.7	139229	110493	762097	713045	663994	669758	679125	688491	264236	252739	262091
pme2237	Dulcitol*	205947	237321	219688	360824	307680	231615	982587	1.18081e+06	1.37904e+06	845651	953010	1.06037e+06	404607	418198	399455
Lmbn000216	3-Methylmalic acid*	226603	181702	205184	358994	240458	236566	61809.4	74184.4	86559.4	51064.5	61953	72841.6	182180	175631	173950
mws0367	α-Linolenic Acid*	1.3035e+07	1.69583e+07	1.53736e+07	1.31037e+07	1.51719e+07	1.49108e+07	1.38984e+07	1.42152e+07	1.45319e+07	2.16222e+07	2.1309e+07	2.09959e+07	1.43515e+07	1.50254e+07	1.49302e+07
Lmmn000806	Dimethylmalonic acid*	430346	500876	478402	392853	402064	436306	200725	191979	183233	64881.5	67831.7	70781.8	282982	295509	295523
mws1174	3-O-Acetylpinobanksin	18721.6	17723.8	20258.1	21285.7	18533.6	17935.4	20366.7	21153.8	21940.8	20267.9	27427.3	34586.6	19444.3	20123.3	20417.5
mws4085	Sinapic acid	365774	790832	489628	339602	297784	322554	282367	313779	345190	600979	552272	503565	398592	417658	402040
pmb3053	Tricin-4'-O-eudesmic acid	12592.6	9	9	5927.89	37036.3	12476.5	9	9	9	14333.6	13262.4	12191.3	10577.1	11005.9	11084.2
pme3034	Ethylmalonic acid*	283199	372308	364360	435992	419180	652478	161514	212089	262663	100928	173913	246898	238906	250205	248989
pme0243	Glutaric acid*	283199	372308	364360	435992	419180	652478	161514	212089	262663	100928	173913	246898	238906	250205	248989
mws0731	Nicotinuric acid	5374.96	430326	2199.24	9	9	9	3015.7	3365.29	3714.88	428208	238465	48722.5	73851	74844.9	71258.6
mws0256	L-Valine	6.54052e+06	4.40656e+06	3.88668e+06	1.3659e+07	1.06382e+07	1.39466e+07	3.36403e+06	3.21799e+06	3.07196e+06	2.99383e+06	3.03848e+06	3.08313e+06	6.93198e+06	6.85255e+06	6.60092e+06
mws0024	Gallic acid	115028	144916	113724	68309.6	160869	149642	78448.1	84135.5	89822.9	59439.1	66850.5	74261.8	137073	132638	130402
MWS201444	Gln-Gly	1.93477e+06	1.49457e+06	1.40018e+06	2.28202e+06	1.41515e+06	1.81042e+06	1.60325e+06	1.6409e+06	1.67855e+06	957411	835375	713338	1.66448e+06	1.58569e+06	1.60362e+06
MWSslk208	Kaurenoic Acid	753788	486526	405294	667460	528671	636653	346184	347579	348975	1.14439e+06	1.19289e+06	1.24138e+06	587704	605787	618585
MWSmce609	L-Aspartic acid	5.95142e+06	6.49398e+06	7.11791e+06	2.00472e+06	1.86584e+06	2.75808e+06	3.81911e+06	3.78513e+06	3.75116e+06	4.43779e+06	4.39405e+06	4.35031e+06	4.34813e+06	4.42722e+06	4.20583e+06
Zabn105207	1,2,2'-Trisinapoyl gentiobiose	32406.8	27637.5	25194.1	36307.6	19929.5	27459.4	22310.9	20935.8	19560.8	69883.4	53364.9	36846.3	30838.4	29333.3	29714.3
MWSmce083	Ferulic acid methyl ester	87500.2	166900	109268	72853.7	73206.1	103286	46675.4	53191.6	59707.7	119935	111905	103874	101443	102777	106676
Lahp004442	3,4-Dihydro-4-(4'-hydroxyphenyl)-5,7-dihydroxycoumarin	6541.39	5960.85	9929.76	28324.9	47407.2	29021.1	9	1584.94	3160.88	4214	4053.52	3893.05	15758.5	16239.8	16608.1
MWS201054	O-Acetyl-L-homoserine	184516	199345	208190	201802	137111	152243	84274.4	82297.7	80321	134234	159261	184287	168722	174578	177833
Lmgp004152	Diosmetin-8-C-(2''-O-arabinosyl)glucoside	76404.5	63482.8	46702.3	87166.1	55416.8	48052.7	87667	81220.4	74773.7	272295	252363	232432	106896	103351	108993
pme0128	L-Alanyl-L-Alanine	191096	201567	187706	343981	299491	271719	54724.1	50831.2	46938.3	36624.9	42651.7	48678.5	202172	206679	213259
ML10174588	Confertifoline	2.08831e+07	2.2008e+07	2.12055e+07	2.08788e+07	2.0009e+07	2.12477e+07	1.96774e+07	1.91644e+07	1.86514e+07	2.06696e+07	2.16192e+07	2.25687e+07	1.99991e+07	1.92399e+07	2.02757e+07
MWSslk062	4'-Methoxyresveratrol	46614.3	39219.8	38310.3	52089	61187.4	50928.4	84156.3	82456	80755.8	72290.4	74054.9	75819.5	25979.7	26015.9	24792.4
pmn001606	Eicosenoic acid	2.17459e+07	3.2102e+07	2.37234e+07	2.35817e+07	2.51141e+07	2.27916e+07	2.04226e+07	1.98978e+07	1.93731e+07	2.10658e+07	2.21913e+07	2.33168e+07	1.6906e+07	1.75558e+07	1.78301e+07
pmb2789	13S-Hydroperoxy-6Z,9Z,11E-octadecatrienoic acid	134380	111558	131984	142596	127670	130742	150570	154116	157662	135202	142234	149265	95548.6	98505.4	93305.9
MWS201443	Ser-Lys	146532	145191	151222	229554	155865	219265	166947	160209	153472	135678	133591	131503	166286	175500	169242
Lmhp007598	LysoPC 19:2(2n isomer)	33144.8	19064.9	24916.6	12852.9	42230.3	17692.2	65033.2	100136	135238	127544	93870.8	60197.9	59319.7	62659.7	60613.5
pmb3142	Salicylic acid-2-O-glucoside	198087	229647	135610	242823	201273	192053	211645	212033	212421	341763	345178	348593	198482	194597	187862
Lmgn000219	Succinic semialdehyde	14729.5	17853.4	11621.4	43459.3	33447.1	23780.4	7799.21	10280	12760.7	11560.2	12232.2	12904.2	18587.4	19524.2	19502.9
Zmyn004732	2R-hydroxy-9Z,12Z,15Z-octadecatrienoic acid	373680	364053	311008	358388	1.61117e+06	771915	907781	981101	1.05442e+06	519909	540710	561512	1.10707e+06	1.17055e+06	1.13501e+06
pme0230	Adenosine	1.00941e+06	1.9157e+06	1.4387e+06	2.72072e+06	1.55568e+06	1.65819e+06	3.08833e+06	3.24865e+06	3.40896e+06	3.26759e+06	3.37746e+06	3.48733e+06	2.1707e+06	2.12775e+06	2.05301e+06
Zmdp000292	Arginine methyl ester*	634327	561168	412095	802755	822781	697344	1.16285e+06	1.17251e+06	1.18216e+06	943608	940634	937660	770607	732604	735662
Zmcp102206	(Z)-3,8-Dihydro 6,6·;7,3'a-diligustilide	6.70572e+06	6.33945e+06	6.51432e+06	7.09094e+06	6.15371e+06	6.74902e+06	6.43642e+06	6.42287e+06	6.40932e+06	6.20373e+06	6.4021e+06	6.60047e+06	6.3491e+06	6.00332e+06	6.2367e+06
Lmbn014696	Pimaric acid	751520	450310	349785	684319	551306	645839	348944	339779	330615	1.12189e+06	1.04982e+06	977755	620284	604576	639969
Hmyn007168	LysoPG 16:0	3.78761e+06	6.01407e+06	6.14745e+06	4.18895e+06	4.40265e+06	4.61626e+06	4.73893e+06	4.82095e+06	4.90298e+06	4.5385e+06	4.53426e+06	4.53003e+06	4.4903e+06	4.50883e+06	4.72569e+06
Zadn009075	Hydroperoxylinoleic acid	100880	171926	164845	101457	145153	134907	1.9962e+06	2.08156e+06	2.16692e+06	1.36855e+06	1.22922e+06	1.08989e+06	572160	586604	606076
pme3827	3,4-Dihydroxy-L-phenylalanine (L-Dopa)	916765	915884	953375	806265	493400	638872	1.5683e+06	1.63402e+06	1.69973e+06	446068	402991	359915	921248	944070	891037
pmb1207	O-Feruloyl 3-hydroxycoumarin	1.06028e+06	1.71654e+06	1.45898e+06	1.03194e+06	711187	936232	1.27607e+06	1.21849e+06	1.16091e+06	1.05537e+06	1.05062e+06	1.04586e+06	1.1136e+06	1.05196e+06	1.07367e+06
pme2563	γ-Glu-Cys	107880	165498	200402	101602	173546	136446	227625	227914	228203	432778	444758	456737	149389	157816	156284
pmf0297	1-Eicosanol	1.5495e+06	1.67122e+06	1.56778e+06	1.99694e+06	2.09171e+06	1.98458e+06	1.38679e+06	1.46545e+06	1.54411e+06	1.59672e+06	1.6117e+06	1.62668e+06	1.82811e+06	1.80712e+06	1.72929e+06
pmb2640	Dodecanoic acid (Lauric acid)	337283	342664	352326	391670	361452	353219	440563	451649	462734	315171	292316	269462	357245	372982	353006
MWS3036	3-Hydroxyglutaric acid	414474	301432	270694	485072	345079	336475	137902	139688	141474	107220	99133.8	91047.5	292091	289397	305561
pme2380	α-Ketoglutaric acid	486456	435620	390904	339473	542416	634642	40096.7	42415	44733.4	82266.5	81750.6	81234.8	346916	327384	333859
pme0010	L-Serine	519970	472183	455337	436752	397714	453923	290549	305950	321352	363987	390938	417889	430763	431858	409546
MWS20033	20-Carboxyarachidonic Acid	37440.1	23128.9	20599.7	37980.9	22585.4	20173.6	23626	16857.5	10089	29287.1	35475.7	41664.4	32476.4	31221.3	30625.3
Zmjn004133	9S-Hydroperoxy-10E,12Z-octadecadienoic acid	309467	274184	312710	322821	466321	392104	1.12292e+06	1.18323e+06	1.24354e+06	699103	717613	736124	432424	443105	417314
Cmdn000784	Uric acid	14352.6	1.05883e+06	24647.7	48709.1	43695.6	32828	69006.9	72847.4	76687.8	4.1167e+06	2.97954e+06	1.84237e+06	293963	299193	311625
pmb0738	Tricin-7-O-(2''-Sinapoyl)glucoside	474499	556304	437129	366292	217643	352912	370033	337915	305797	600705	535040	469376	430454	422230	447828
mws1661	Diosmetin-7-O-rutinoside (Diosmin)*	955777	1.29504e+06	918515	1.0036e+06	680314	677791	1.28074e+06	1.19668e+06	1.11263e+06	973909	916462	859015	975029	1.02712e+06	975513
MWSmce576	L-Glucose*	1.43208e+06	1.40374e+06	1.48092e+06	1.13426e+06	1.58372e+06	1.41103e+06	1.40948e+06	1.40557e+06	1.40166e+06	1.68849e+06	1.52476e+06	1.36102e+06	1.46858e+06	1.4612e+06	1.54252e+06
mws1155	D-Mannitol*	51155.3	64927.4	47038.7	84612.2	65106.2	52517.6	237287	268712	300137	234224	237766	241308	95327.1	101067	96806
MWSmce165	L-Fucitol	724641	633130	656916	623417	599392	653822	730338	744611	758883	663334	734137	804941	646791	617687	610829
pme1975	Malonic acid	802909	1.13994e+06	1.22116e+06	1.6527e+06	1.41984e+06	1.27102e+06	1.26767e+06	1.24579e+06	1.22391e+06	736893	679025	621157	1.39905e+06	1.43794e+06	1.35263e+06
Hmln007772	Nordihydrocapsiate	1.54609e+06	1.46596e+06	1.34491e+06	1.43855e+06	1.50375e+06	1.48276e+06	1.43445e+06	1.44365e+06	1.45284e+06	1.50646e+06	1.48347e+06	1.46047e+06	1.13874e+06	1.19154e+06	1.20864e+06
pme0057	L-Homocysteine	44397.8	45285.6	43126.9	120199	107728	96065.1	31895.9	32711.9	33528	49341.1	48154.2	46967.3	59852.8	56700.8	56802.3
Lmbn001981	2,5-Dihydroxybenzaldehyde*	834727	1.29357e+06	844588	733013	840762	772418	1.60122e+06	1.61253e+06	1.62383e+06	1.18095e+06	1.19648e+06	1.212e+06	994570	1.02116e+06	959822
Wmyn000217	2,6-dimethoxy-hydroquinone-4-O-β-D-glucopyranoside	209138	214826	160733	252848	257133	203987	11763	19376	26989	41985.4	38259.4	34533.4	129519	133444	137813
pma3101	Nicotinate D-ribonucleoside	6.80613e+06	7.25169e+06	7.21887e+06	4.73385e+06	5.12592e+06	5.40239e+06	4.04883e+06	4.04051e+06	4.0322e+06	4.20743e+06	4.31671e+06	4.42599e+06	5.30945e+06	5.08084e+06	5.00064e+06
pmb0952	Thiamine (Vitamin B1)	279138	330821	302482	254719	244411	274361	661901	605829	549757	572270	578317	584364	369688	390618	390257
MWS00330g	1-Amino-1-cyclobutane-carboxylic-acid	813593	533002	443013	1.42833e+06	1.54072e+06	1.29711e+06	957813	1.01279e+06	1.06778e+06	908933	835770	762608	981859	1.00288e+06	942600
pmb2855	L-Glutamine-O-glycoside	164768	177311	153226	172454	213065	228383	152927	141368	129808	217144	201193	185242	178089	185990	174951
pmf0348	2,6-Dimethyl-7-octene-2,3,6-triol	1.11374e+06	1.1149e+06	1.21311e+06	1.11415e+06	1.36225e+06	1.11992e+06	3.49346e+06	3.52413e+06	3.5548e+06	1.84334e+06	1.71985e+06	1.59635e+06	1.64452e+06	1.75124e+06	1.71308e+06
MWS04447	Homoproline	264646	192296	213012	9	158406	99523.3	123479	120055	116630	838047	887346	936645	353370	331669	340823
Zmhn003257	5,7,2'-Trhiyroxy-8-methoxyflavone	2.34796e+06	1.09086e+06	1.48045e+06	1.71033e+06	2.11191e+06	1.44527e+06	201072	206325	211578	169873	158751	147630	1.08279e+06	1.03556e+06	1.10249e+06
Hmqn003054	9,10,11-Trihydroxy-12-octadecenoic acid	290970	251802	383594	315599	1.00355e+06	548283	1.62455e+06	1.66463e+06	1.70471e+06	920858	883103	845348	604350	618111	579973
mws2220	Gallocatechin 3-O-gallate	273084	237196	170806	119174	204455	205241	118487	151631	184775	116433	114470	112507	184431	195398	194782
Lmsn001014	1-O-Galloyl-β-D-glucose*	45631.8	55142.3	46947.5	58335.3	70176.4	47604	33670	33119.9	32569.9	37017.1	37449.5	37881.8	42297.8	44718.8	42315.5
pme0088	Luteolin (5,7,3',4'-Tetrahydroxyflavone)	10337.4	15130.1	12422.3	9617.72	16186.7	11665.7	3828.61	4413.12	4997.63	3939.07	5277.29	6615.51	9107.28	9131.82	9643.22
MWS201479	Tyr-Gly	58342.2	95562.3	70791.6	483821	132565	437618	24235.5	22533.2	20830.9	31642.5	34865.8	38089.2	139693	134114	130926
pmd0153	LysoPA 16:0	934753	1.11038e+06	1.15962e+06	964910	909449	1.01301e+06	888304	852630	816956	1.14864e+06	1.0234e+06	898167	771523	805693	823611
mws1409	Uridine-5'-diphosphoglucuronic acid	176547	183589	171720	161081	147699	114251	9	1568.39	3127.78	13999.1	8760.26	3521.45	119317	115336	111606
Lmhn003240	Benzoylmalic acid	161850	187438	151075	222519	139282	144233	26102.8	39510.9	52919.1	75663.6	65398	55132.5	127655	131029	122438
pmc0066	2'-Deoxyinosine-5'-monophosphate	4.12344e+07	3.72653e+07	4.60153e+07	4.50035e+07	4.3714e+07	4.61422e+07	3.25969e+07	3.15451e+07	3.04933e+07	3.94336e+07	3.41345e+07	2.88354e+07	36549151	3.5299e+07	3.41344e+07
mws1434	Apigenin-6-C-glucoside (Isovitexin)	973981	803923	773467	653929	1.39831e+06	1.06444e+06	181882	176835	171788	227447	227672	227896	654207	613904	620506
Lmbn007891	Hydroxy ricinoleic acid	2.46353e+06	2.60392e+06	2.72831e+06	2.33895e+06	2.78265e+06	2.4638e+06	1.17405e+07	1.27351e+07	1.37297e+07	7.16189e+06	6.41352e+06	5.66515e+06	4.65771e+06	4.38523e+06	4.65623e+06
Lmqn000213	Stachyose	182743	242331	232372	563832	840161	899182	100721	85515.9	70311	307610	274916	242222	545547	536584	510142
Zmyn000108	D-Saccharic acid	1.02544e+06	1.07262e+06	1.05337e+06	930951	1.0386e+06	1.02165e+06	350388	395268	440148	678647	732052	785456	864772	924911	909751
MWS201436	Lys-Thr	59937.6	72120.5	68830.3	127781	68389.9	111210	43516.6	25856.1	8195.59	26099.9	44054.4	62008.9	78975.4	76855.5	73631.7
mws0242	Suberic Acid	443813	452609	440458	494038	444584	428839	817464	815215	812967	473344	471641	469938	492725	482316	516585
pme0075	N-Acetyl-L-glutamic acid	5.84921e+06	4.78082e+06	5.40505e+06	3.57363e+06	5.46361e+06	4.13602e+06	1.25744e+06	1.23865e+06	1.21986e+06	2.304e+06	2.14611e+06	1.98822e+06	3.64902e+06	3.68558e+06	3.44541e+06
mws0344	D-Xylonic acid	6.43032e+06	6.8813e+06	6.14676e+06	4.89801e+06	5.43298e+06	5.83131e+06	6.25707e+06	6.59368e+06	6.93029e+06	5.59045e+06	5.37278e+06	5.15512e+06	5.79106e+06	6.20121e+06	5.88187e+06
pmb2791	9-Hydroperoxy-10E,12,15Z-octadecatrienoic acid	62049.3	61905.8	66609.3	74365.4	59746.6	60087.3	61748	64197.9	66647.8	65770.6	63320.1	60869.6	63405.7	68142.4	66245.7
pmb2653	DMelezitose O-rhamnoside	189074	274250	237193	337739	222768	319705	14581.1	17240.8	19900.6	222272	155757	89242.7	246848	251662	264671
mws1417	Indole-3-carboxylic acid*	179017	163817	163863	251789	328741	509266	511167	538662	566156	275452	276260	277068	260066	279643	268988
Ymjm000152	p-Hydroxypheny-β-D-allopyranoside*	205649	392923	168904	219706	236751	231652	23424.3	26955.6	30486.8	254377	184974	115572	182358	187919	174758
Lmsn000954	Dambonitol	130659	74662.6	24107.7	593188	553149	178504	9	38756.2	77503.4	47879.9	59886.4	71893	181085	169017	178810
mws0147	β-Hydroxyisovaleric acid	667275	861699	910025	480592	1.00393e+06	884508	798679	785173	771667	757972	582236	406499	510172	545950	516050
Lmxn006423	2(3H)-Benzothiazolone	120664	111044	108082	125240	140627	127298	66723.3	70464	74204.8	85048.2	85831.8	86615.5	105312	98804.3	105403
MWS0205	Allantoin	648649	587912	573451	564206	655248	498078	709081	699892	690702	724371	758485	792600	622867	634851	591032
pmb0819	3-Indoleacetonitrile	206266	203839	207623	297014	312651	336406	339839	371540	403242	669334	704119	738905	328572	326632	348958
pmd0155	LysoPA 18:0	17637.4	27074.3	22870.2	22892	21983.2	21838.2	16697.1	17158	17618.9	18160.5	20633	23105.5	18025.9	18760.8	19412.4
pme1178	Guanosine	612547	1.50828e+06	1.37263e+06	8.94324e+06	1.82027e+06	3.70339e+06	1.24847e+06	1.22024e+06	1.19201e+06	1.85074e+06	1.92195e+06	1.99316e+06	2.24169e+06	2.1458e+06	2.08311e+06
NK10251888	NG,NG-Dimethyl-L-arginine	658986	711685	632359	1.17233e+06	1.04476e+06	1.18463e+06	2.1916e+06	2.38441e+06	2.57721e+06	2.60723e+06	2.47138e+06	2.33552e+06	1.34736e+06	1.31243e+06	1.25166e+06
pme3337	Succinyladenosine	6.55629e+06	5.95096e+06	5.08632e+06	4.87246e+06	4.37923e+06	4.61741e+06	1.2155e+06	1.39362e+06	1.57175e+06	1.26071e+06	1.08217e+06	903622	3.64778e+06	3.47239e+06	3.39338e+06
ML10171848	D-Arabinono-1,4-lactone	375686	322765	309541	504487	318194	414876	113251	126308	139365	87478.7	82685.1	77891.5	291233	302823	313815
pmb2620	3,4-Dimethoxycinnamic acid	59075.3	106818	88226.9	60879.4	58209.6	78466.4	29607.2	36738	43868.9	76950	79304	81657.9	71131.1	76654.5	73863
pmb3107	Glucosyringic Acid	243474	306553	200408	257068	188215	214054	108694	101410	94126.2	108988	107739	106490	170944	183863	180390
Lmbn003524	9-Oxononanoic acid	27503.9	30704.6	34563.4	28272.8	30799.5	36043.8	509168	490654	472140	104920	102054	99188.2	106202	111699	114421
pmb2643	Myristoleic acid	28124.5	24367.1	17119.3	27029.1	27551.3	27337.1	8074.17	23407.5	38740.9	12408.8	18469.7	24530.6	29068.4	27850.9	26963.1
pmb0492	N',N'',N'''-p-Coumaroyl-cinnamoyl-caffeoyl spermidine	281867	366457	326223	249379	340602	304892	231794	228995	226196	232676	241357	250039	269831	280560	260139
MWSslk133	1,14-Tetradecanedioic Acid	283914	316710	278240	274985	259762	295328	309471	314016	318561	266035	271498	276961	278862	300586	287631
Zmgn000217	Methylenesuccinic acid	112378	96786	86323.9	137556	88295.3	101349	75832.7	74657	73481.2	51533.6	48562.5	45591.3	81148.9	87269.6	85857.2
pma0134	D-Threose	167802	68690.3	45325.1	249658	67955.3	139829	17765.3	21859.1	25952.8	32771.5	30316.2	27860.9	112953	108807	117384
mws1574	Geniposidic acid	319660	370669	278354	396548	383595	389825	310887	351108	391329	455951	464424	472897	336905	354516	329310
MWS1839	Ethylparaben	23070.3	20107.5	19022.4	33238.2	26134.5	24079.2	24681.6	24982.2	25282.8	24443.9	23284.8	22125.8	21078.2	21680.9	22725.7
pmf0174	1-Decanol*	181375	195843	177947	174887	191089	173181	191898	196641	201384	166560	173475	180391	186515	188706	175614
pmb2228	LysoPC 19:0	1.11366e+06	823042	809165	898086	994172	989002	971405	980748	990091	877853	850787	823721	944848	878420	894123
mws0258	L-Isoleucine	5.05647e+06	4.868e+06	3.81682e+06	3.18201e+07	2.13321e+07	2.92072e+07	3.86188e+06	3.73681e+06	3.61173e+06	4.2555e+06	4.55652e+06	4.85754e+06	1.09204e+07	1.13455e+07	1.05073e+07
Lmyn000160	Mucic acid Dimethyl Ester	5.53365e+06	4.56594e+06	4.67462e+06	3.16807e+06	3.76623e+06	3.5281e+06	601711	615627	629543	1.24491e+06	1.18935e+06	1.13379e+06	3.48141e+06	3.75308e+06	3.57111e+06
pme0282	Phthalic acid	56339.2	102927	96213.2	84881.9	51930.2	92570.7	55565	51575.9	47586.7	63394.7	59018.4	54642.1	60563.4	56407.5	57069.5
pme1216	2-Picolinic acid	206897	303404	309738	224321	344106	313747	1.82473e+06	1.89397e+06	1.9632e+06	1.43821e+06	1.51081e+06	1.58341e+06	604776	588180	560061
MWSmce466	4-Hydroxyacetophenone	167158	152507	125711	399419	180059	228168	537208	533004	528800	175548	177433	179319	278552	258541	264000
mws1060	9-(Arabinosyl)hypoxanthine	300646	2.5774e+06	444427	907609	608058	666663	2.59333e+06	2.80843e+06	3.02353e+06	5.91366e+06	6.32222e+06	6.73078e+06	1.66487e+06	1.76173e+06	1.79573e+06
pmb2221	4-Hydroxysphinganine	186200	222511	192270	487341	341015	289513	488880	544211	599542	253097	260238	267378	931946	862324	890707
pme2617	L-Methionine Sulfoxide	141767	125644	115576	172477	99424	134431	125154	131676	138198	51562.6	51240.1	50917.6	116041	107543	113768
mws0567	4-Guanidinobutyric acid	3.13041e+06	6.39195e+06	6.83939e+06	5.04934e+06	6.00914e+06	6.34937e+06	1.88554e+06	1.76791e+06	1.65028e+06	74865.7	1.75459e+06	3.43432e+06	4.56405e+06	4.50578e+06	4.23816e+06
mws0576	3-Hydroxybutyric acid*	1.62172e+06	1.1832e+06	1.34957e+06	1.64871e+06	1.35297e+06	1.27142e+06	1.295e+06	1.33001e+06	1.36501e+06	944787	938743	932698	1.40138e+06	1.48706e+06	1.38122e+06
MWSmce632	Vanillin acetate	47239.2	44967	64281.4	37215	153651	111158	170025	182583	195140	91210.9	99230.1	107249	90696.5	91184.7	84870.4
mws0749	4-Hydroxybenzoic acid	1.30827e+06	2.49892e+06	1.32458e+06	1.24426e+06	1.52069e+06	1.32628e+06	2.84644e+06	2.58837e+06	2.3303e+06	2.11809e+06	2.11723e+06	2.11637e+06	1.74001e+06	1.62084e+06	1.73522e+06
MWSmce706	Cyclo(Ala-Gly)	4.48099e+06	3.48717e+06	4.05489e+06	3.84328e+06	3.16609e+06	4.90474e+06	3.21732e+06	2.93592e+06	2.65453e+06	2.89542e+06	2.82064e+06	2.74586e+06	3.54219e+06	3.78582e+06	3.80853e+06
pmb0631	Orientin-6-C-arabinoside	125809	135265	89402.2	58237.6	86464.2	123868	99746.6	115783	131819	397058	354523	311989	139948	150163	140615
MWS0552	Cis-10-Pentadecenoic Acid(C15:1)	325838	352404	391615	351248	452991	433070	397472	389717	381961	398080	386945	375810	334021	361397	344488
MWS80007	13-Hydroperoxy-9Z,11E-octadecadienoic acid*	445741	294921	199922	231938	329709	326560	1.49225e+06	1.47168e+06	1.4511e+06	580293	535750	491207	467964	500270	503208
pma3649	5-Aminolevulinic Acid	4.51742e+06	3.21693e+06	2.51845e+06	1.58493e+07	1.09768e+07	1.48569e+07	2.56921e+06	4.24283e+06	5.91645e+06	2.75839e+06	2.78793e+06	2.81747e+06	5.57937e+06	5.20976e+06	5.59839e+06
Lmgn002679	Phenol	55841.3	26301	22549.2	31352.2	25576.9	26340.8	21643.9	19744.6	17845.3	28733.8	31211.5	33689.3	26598.3	26872.7	28641.4
mws0097	Pinoresinol*	18935.4	6476.37	4999.26	13173.3	18820.1	11921.2	9711.24	8884.03	8056.82	7521.37	8330.66	9139.95	9908.39	10221.5	9427.53
Zmyn000247	2-Hydroxyglutaric Acid*	230840	201512	174565	344954	225002	261149	62729.5	65955.4	69181.3	64046.9	55906	47765.1	147055	136314	138287
pmn001694	9,10,13-Trihydroxy-11-Octadecenoic Acid	5.44117e+06	4.69343e+06	7.20755e+06	5.68312e+06	1.77033e+07	1.10374e+07	1.84779e+07	1.96911e+07	2.09042e+07	1.12296e+07	1.13674e+07	1.15052e+07	9.57263e+06	9.64043e+06	1.02973e+07
pmf0139	D-Galactose*	1.61491e+06	1.4217e+06	1.49703e+06	2.6467e+06	2.35699e+06	1.65696e+06	1.55554e+06	1.47898e+06	1.40243e+06	1.47077e+06	1.53731e+06	1.60386e+06	1.46353e+06	1.58385e+06	1.5536e+06
pme0137	N-Acetyl-L-Glutamine	440878	505162	493469	574982	594227	598758	259123	260805	262487	339384	328992	318599	414763	391758	383524
Zabn104819	1-Sinapoyl-2-feruloylgentiobiose	2.15973e+06	3.4231e+06	3.21176e+06	2.12403e+06	1.27275e+06	1.882e+06	2.91738e+06	2.76944e+06	2.6215e+06	2.99999e+06	2.66348e+06	2.32696e+06	2.36706e+06	2.21812e+06	2.39524e+06
Lmbn006152	(9Z,11E)-Octadecadienoic acid*	1.31515e+06	1.3365e+06	1.43829e+06	1.31126e+06	1.33182e+06	1.32014e+06	1.32016e+06	1.31985e+06	1.31955e+06	1.40384e+06	1.36783e+06	1.33182e+06	1.20286e+06	1.30354e+06	1.27263e+06
mws0034	Epigallocatechin-3-gallate	292878	260937	209005	139150	206889	219598	147534	165036	182537	120183	113481	106780	212418	230618	221893
MWSmce177	Ethyl ferulate	31622.6	35446	7786.91	231410	151414	87605	13907.3	14362.8	14818.3	43920.1	47706.5	51492.9	58863.2	60302.8	55625.4
pme3382	N-Acetyl-L-threonine	167755	180110	203345	216548	264572	257413	151882	146466	141049	190291	190913	191535	194977	210336	208631
MA10074217	4-Hydroxyquinoline	43017	32758.7	28784.6	22288.5	33082.2	33603.1	66527	63118.7	59710.5	67564.3	63461.2	59358.2	46770.1	44226.9	43170.8
pmn001610	Eicosadienoic acid	516267	569997	475971	496514	507191	587459	538360	591877	645395	668271	665301	662330	510565	548013	549975
pmn001672	Furanofructosyl-α-D-(3-mustard acyl)glucoside*	1.03136e+06	1.67065e+06	1.28553e+06	1.17864e+06	855104	1.12132e+06	2.1993e+06	2.023e+06	1.84671e+06	2.71124e+06	2.39732e+06	2.08341e+06	1.53055e+06	1.41101e+06	1.45272e+06
pmn001671	Furanofructosyl-α-D-(6-mustard acyl)glucoside	1.7976e+07	2.48865e+07	2.46754e+07	2.25193e+07	1.32033e+07	1.89689e+07	1.45401e+07	1.49408e+07	1.53415e+07	2.09464e+07	1.92734e+07	1.76005e+07	1.74057e+07	1.87998e+07	1.76513e+07
mws0376	Fumaric acid	1.49002e+06	1.04259e+06	1.35352e+06	3.13755e+06	2.67442e+06	2.50291e+06	351848	427037	502226	312846	269355	225864	983522	955588	1.03662e+06
pmn001687	Cis-Coutaric acid	119265	196823	186101	149125	177761	165089	89616.5	93902.5	98188.4	172424	190327	208229	138866	146757	135374
Lmrj001341	Cyclo(Ser-Pro)	38140.6	28134.4	25965.4	37805.4	30464.5	39098.2	14627.7	14782.5	14937.4	24030.5	20132.5	16234.4	32381.2	34899.4	32624.6
mws0214	D-Sorbitol	167119	186631	158568	285137	256447	195768	793941	935337	1.07673e+06	768011	848497	928983	309615	329646	304888
Zmsp000366	Fagomine	188168	145532	181952	183720	206830	184311	159441	174959	190477	203409	190568	177726	165131	172506	158687
pmf0085	9,19-Cyclolanost-24-en-3-ol (Cycloartenol)	2.20986e+06	2.13046e+06	2.12102e+06	2.17696e+06	2.15262e+06	2.07654e+06	2.14375e+06	2.19231e+06	2.24086e+06	2.09484e+06	2.12923e+06	2.16362e+06	2.27632e+06	2.18005e+06	2.09241e+06
MWS1900	Undecanedioic acid	401234	409891	409790	411119	422889	386568	482773	492505	502237	415498	420387	425276	438482	417573	403268
mws0371	Cis-4,7,10,13,16,19-Docosahexaenoic Acid	191655	200451	165510	200533	193818	189470	186596	189261	191927	139500	134120	128739	185424	174026	171365
Jmwn002117	2-(3,4-dihydroxyphenyl)ethanediol 1-O-β-D-glucopyranoside*	1.0242e+06	1.18585e+06	1.22954e+06	1.39578e+06	1.28367e+06	1.22115e+06	48629.4	47087.5	45545.6	69484.6	72203.1	74921.6	835439	796846	767432
pme0066	Guanidinoacetate	125220	112160	124749	114693	133728	110359	75514.6	76347.6	77180.7	85854.5	78051.7	70248.9	109851	115658	106286
mws0943	1,4-Dihydro-1-Methyl-4-oxo-3-pyridinecarboxamide	242353	275792	290321	321774	333357	291530	152681	166904	181128	149404	170104	190804	243044	236976	223434
mws0361	Palmitoleic Acid	85252.3	175497	126077	113126	106319	125786	83506.7	77460.9	71415.1	75172.8	76923.6	78674.3	98560.6	107390	103211
mws0366	γ-Linolenic Acid*	1.33651e+07	17259198	1.68996e+07	1.44421e+07	1.48393e+07	1.66987e+07	1.51079e+07	1.4714e+07	1.43202e+07	2.08105e+07	2.12761e+07	2.17417e+07	1.4732e+07	1.39519e+07	1.51919e+07
Zmgn000447	3-Phospho-D-glyceric acid	4.31822e+06	5.33832e+06	3.97764e+06	3.3036e+06	3.28409e+06	4.04431e+06	1.09199e+06	1.09188e+06	1.09177e+06	1.75463e+06	1.75029e+06	1.74595e+06	3.72514e+06	4.05197e+06	3.83535e+06
Cmmn013275	Isopimaric acid	631802	425888	367520	587928	486661	563638	312411	327503	342595	895738	925558	955377	516775	516992	556659
mws0281	Citric Acid	4.90629e+06	3.63099e+06	3.51651e+06	6.41533e+06	4.07586e+06	4.54641e+06	606873	766485	926097	414296	412130	409963	2.69089e+06	2.6148e+06	2.46977e+06
pme0368	Apigenin-7-O-rutinoside (Isorhoifolin)	422343	400893	359790	435806	222290	281752	356024	350026	344028	200336	188862	177388	309955	301264	284458
mws0282	L-Tryptophan	1.32619e+07	1.08039e+07	1.09846e+07	1.84763e+07	1.87507e+07	1.85647e+07	1.69721e+07	1.89442e+07	2.09163e+07	3.97803e+07	4.17766e+07	4.37728e+07	1.9533e+07	1.89946e+07	1.79256e+07
Zbdn001947	Isotachioside*	371107	354775	371921	355759	590984	424285	20728.6	18680.4	16632.2	21648.7	19699.2	17749.6	268656	251772	247597
Lmhp009129	LysoPC 15:0(2n isomer)	1.88366e+06	1.85362e+06	1.84475e+06	1.49968e+06	1.33575e+06	1.40865e+06	1.07014e+06	1.17688e+06	1.28362e+06	975710	948028	920345	1.4357e+06	1.42726e+06	1.32639e+06
mws0260	L-Arginine	4.3905e+06	2.92485e+06	3.17734e+06	9.05742e+06	8.43789e+06	9.98999e+06	1.15748e+07	1.2016e+07	1.24572e+07	8.83577e+06	8.76718e+06	8.69859e+06	7.51351e+06	6.94255e+06	7.01126e+06
Lmtp002642	Apigenin-8-C-(2''-glucosyl)arabinoside	3.49411e+06	4.57963e+06	4.15462e+06	3.68832e+06	2.76107e+06	2.98594e+06	2.69137e+06	2.69889e+06	2.70641e+06	2.24383e+06	2.02313e+06	1.80243e+06	3.14198e+06	2.88999e+06	2.94705e+06
mws0983	N-Oleoylethanolamine	63901.9	63848	66593.5	54195.5	45143	63964.7	52053.5	55234	58414.4	135559	138589	141619	71988.2	72031.2	66633.9
pme3388	Homoarginine	244630	210780	202832	249125	295898	320896	335778	344064	352350	353877	316725	279573	286846	262667	277418
pmn001669	Methyl sinapate	37824.7	47900.5	51479.6	34468	20003.6	34250.5	12729.9	14006.2	15282.6	28102.5	25487.3	22872.1	34992.3	38114.2	37367.7
pmn001583	Quercetin-3-O-robinobioside	176676	151445	171197	173286	179576	84680.6	168694	173295	177895	198999	184858	170717	194081	204885	187580
Hmhn003518	4-O-β-D-glucopyranosylferulic acid	630747	812799	531164	774413	1.53163e+06	1.00593e+06	37928.4	34799	31669.6	71173.4	65436.2	59699	430349	462644	467772
Lmbn001609	2-Acetyl-2-Hydroxybutanoic Acid	83648.2	58500.7	77555	76278	71426.7	86064.2	66644.5	62088.2	57531.8	48606.9	50814.7	53022.6	72864.7	67910.4	67133.4
Zmgn005057	9,10-Epoxyoctadecanoic Acid	6.09907e+06	6.40269e+06	6.26976e+06	6.42781e+06	6.80066e+06	6.41032e+06	6.57291e+06	6.38683e+06	6.20075e+06	6.47681e+06	6.36296e+06	6.2491e+06	5.88168e+06	6.13775e+06	6.43503e+06
MWS1787	2-Picoline; 2-Methylpyridine	474893	393558	371763	480058	405396	369182	396195	433724	471253	212495	209230	205966	410022	441420	407364
mws0208	Adipic Acid*	1.52759e+06	1.78929e+06	1.60967e+06	1.40684e+06	1.3177e+06	1.58726e+06	989181	993982	998782	838819	819496	800173	1.16718e+06	1.268e+06	1.25943e+06
pme1474	5'-Deoxy-5'-(methylthio)adenosine	2.8513e+06	2.77962e+06	2.81204e+06	4.88557e+06	4.48406e+06	4.78274e+06	268433	284227	300020	764250	768657	773063	2.58411e+06	2.71015e+06	2.47509e+06
pmn001367	Protocatechuic acid-4-O-glucoside	605580	276974	252760	461629	431138	385529	157419	150713	144007	340205	316459	292712	322249	308610	337925
Lmgn000160	3-Ureidopropionic Acid	1.56772e+06	895226	1.00769e+06	1.72498e+06	1.64304e+06	1.64443e+06	1.23091e+06	1.13101e+06	1.03111e+06	1.22252e+06	1.13919e+06	1.05585e+06	1.30907e+06	1.38557e+06	1.43312e+06
mws0675	β-Nicotinamide mononucleotide	187476	162196	145600	185616	233703	200976	11265.9	14840.3	18414.8	29475.8	33471	37466.3	132323	131618	142664
mws0609	Guanosine 3',5'-cyclic monophosphate	185274	113703	98170.1	319798	247621	314504	91095.4	88112.5	85129.5	76122.7	71826.7	67530.8	163494	170105	179057
pmb2987	Acacetin-7-O-(6''-O-acetyl)glucoside	390459	460429	411279	597253	633079	537621	551602	539266	526931	685339	655402	625465	458776	502590	477208
Wagp001908	N-Feruloylputrescine N-glucoside	67021.5	38079.7	161751	14624.8	18966.8	140289	33866.2	36597.8	39329.3	660610	719511	778412	187770	199866	182862
pme0183	Isoguanine	279607	409560	333943	1.91487e+06	725549	808062	245173	248264	251355	572874	809722	1.04657e+06	694172	648322	636559
MWS201411	Lys-Asn	152792	155129	144159	192783	146322	126108	43339.6	63416.1	83492.7	53936.9	61056.8	68176.7	149694	148129	137376
Zasn010433	9,12-Octadecadienoic acid,ethyl ester	203866	215171	183148	215358	224128	246956	205738	226937	248136	275089	276811	278533	196304	209034	191154
mws1595	D-Fucose*	23599.5	32631.2	29015.6	36769.4	44313.4	22278.7	15250.4	11602.7	7955.04	18577.2	18958.6	19339.9	20723.7	22561.3	22403.7
pme0021	L-Phenylalanine	1.88676e+06	1.51501e+06	1.11245e+06	1.15712e+07	6.86423e+06	1.04279e+07	775527	893213	1.0109e+06	1.36407e+06	1.35148e+06	1.3389e+06	3.89685e+06	3.80676e+06	3.55869e+06
Hmhn003067	Phenylpropionic acid-O-β-D-glucopyranoside	77991.3	64789.3	131230	66610.6	51636.2	65443.3	48349	49546.3	50743.6	63626.9	64989.3	66351.8	59957.2	55537.5	60569.6
pmd0160	LysoPE 16:0(2n isomer)	1.1351e+06	1.37662e+06	1.27283e+06	1.01801e+06	1.12022e+06	994353	831818	865513	899209	920453	913618	906782	1.18904e+06	1.09403e+06	1.10071e+06
HJN003	1-O-Sinapoyl-β-D-glucose	150047	237558	214355	162044	209110	204100	33715.4	35100.8	36486.1	62204.8	62798.8	63392.8	125012	136694	127675
mws0425	Citraconic acid	1.47007e+06	1.41248e+06	1.19648e+06	2.60778e+06	1.53062e+06	1.79581e+06	184986	200985	216984	195665	211010	226355	969015	977586	896164
mws1051	S-Adenosylmethionine	314257	468232	418320	542337	647091	600400	9	1940.27	3871.54	10905.4	11124.1	11342.8	309208	304264	282636
pme2074	Jasmonoyl-L-Isoleucine	44220	43578.6	42227.4	54502	83913.9	66645.6	2413.92	1211.46	9	9	9	9	30287.1	29207.2	32075.8
MWS04559g	3-Hydroxy-L-phenylalanine	1.06317e+06	910155	719689	3.50418e+06	2.27686e+06	3.25258e+06	943723	894443	845162	854329	862798	871266	1.44855e+06	1.40872e+06	1.31878e+06
pme2253	L-Gulono-1,4-Lactone*	115084	177196	144816	189863	190406	211939	94273.6	104527	114780	89289.3	91667.5	94045.8	146839	152216	138368
Smhp003736	carlinoside	205695	227529	156551	175967	149347	210604	264347	278220	292092	748685	696371	644058	302988	309977	282361
MWSmce709	Isoquinoline	343899	321229	297989	445868	480086	473594	457561	506451	555341	896724	957698	1.01867e+06	479434	472326	437763
MWS2066	1-Naphthol*	55111.4	49898.7	48460.1	48679.9	45825.1	55115.4	49230.3	48113.8	46997.4	46018.1	45649.5	45280.8	48775.6	50729.7	53659
mws0028	Vanillic acid	58732.6	72957.2	78503.4	42958.4	66118.3	84025.6	520582	481586	442590	238382	266714	295046	153856	169242	163945
pmp000236	Isovitexin-8-O-xyloside	218384	195423	257542	195062	136735	143171	154462	144082	133702	120075	106149	92222.2	171298	160712	176785
mws0889	D-Threonic Acid	278396	267231	275215	272476	296672	255088	160529	170848	181166	489515	454486	419457	264767	243443	265225
pmn001689	9-Hydroxy-12-oxo-15(Z)-octadecenoic acid	108725	166191	151975	87790.4	132620	152917	2.05806e+06	2.18678e+06	2.3155e+06	1.30301e+06	1.2207e+06	1.13839e+06	586177	587407	637659
pme1086	Glutathione reduced form	8.33154e+06	7.18829e+06	7.44676e+06	8.81656e+06	8.49696e+06	8.62522e+06	2.35091e+06	2.27195e+06	2.19299e+06	7.42563e+06	7.24738e+06	7.06913e+06	7.7224e+06	8.41763e+06	8.40746e+06
mws0014	Ferulic acid*	4.32247e+06	5.58573e+06	5.1299e+06	5.72965e+06	5.04652e+06	5.03724e+06	4.51304e+06	4.56749e+06	4.62194e+06	5.19565e+06	5.39308e+06	5.59052e+06	4.97984e+06	4.52389e+06	4.83647e+06
Zaln004057	4-caffeoylshikimic acid	61691.9	107763	79546.4	102482	83047.6	108313	8986.4	7761.74	6537.09	14777.3	13637.1	12496.8	46929.1	51661	50166.1
pme3443	Sinapinaldehyde	125338	174173	111508	122871	139222	178356	225525	230744	235963	391688	400918	410148	186425	176151	169236
pme2773	L-Cystathionine	24003.4	412242	26411.3	28462.4	189669	12386.9	64323.3	74651	84978.6	1.03813e+06	684721	331311	130684	143492	134013
Lmhp009034	LysoPE 16:1	416952	450256	475268	501768	458359	382518	284191	332150	380110	336791	340772	344753	415367	386751	425293
mws0628	4-Hydroxybenzaldehyde	1.52819e+06	1.01635e+06	1.02625e+06	1.14509e+06	1.91064e+06	1.27898e+06	4.20551e+06	4.46619e+06	4.72687e+06	1.90872e+06	1.87752e+06	1.84633e+06	1.99675e+06	1.82563e+06	1.84935e+06
Lmbn005443	13-KODE; (9Z,11E)-13-Oxooctadeca-9,11-dienoic acid*	90635.5	105777	102853	102619	124716	127820	179190	196122	213053	239299	219589	199879	129193	136986	124282
Zmhn001793	6-O-Caffeoyl-D-glucose	234476	924769	161180	256025	276958	265079	195705	226929	258152	337922	290645	243368	285897	279689	259918
Lmmn001643	2-Hydroxycinnamic acid*	1.88048e+06	2.6541e+06	2.29123e+06	2.46975e+06	2.91776e+06	3.00018e+06	7.97554e+06	7.68848e+06	7.40142e+06	7.59216e+06	7.6294e+06	7.66663e+06	3.62797e+06	3.98801e+06	3.72386e+06
Lmbn005662	9(10)-EpOME;(9R,10S)-(12Z)-9,10-Epoxyoctadecenoic acid	3.62788e+06	4.09133e+06	3.90949e+06	4.43169e+06	5.82235e+06	5.45023e+06	1.0581e+07	1.10619e+07	1.15428e+07	7.08506e+06	6.61583e+06	6.1466e+06	5.63711e+06	5.69524e+06	6.16377e+06
mws1489	Stearic Acid	5.03025e+07	7.31707e+07	6.79791e+07	5.24049e+07	7.17042e+07	7.17418e+07	6.86558e+07	6.69685e+07	6.52811e+07	6.66839e+07	6.82133e+07	6.97427e+07	4.25593e+07	4.49436e+07	4.70305e+07
Lmyn007883	9,16-Dihydroxypalmitic acid	353483	195957	247205	184766	199686	242587	3.87252e+06	3.95475e+06	4.03698e+06	1.99794e+06	1.78845e+06	1.57895e+06	942099	999952	1.04098e+06
mws0206	2-Hydroxybutyric Acid*	20770.5	18999.7	15724.7	13009	20210.5	20130.4	31761.5	30847.1	29932.7	21779.7	18304.9	14830.2	16606.2	18054.9	18201.6
mws0254	L-Histidine	7.63985e+06	7.92554e+06	6.62081e+06	1.39201e+07	1.37943e+07	1.51212e+07	1.9094e+07	1.96107e+07	2.01273e+07	1.41353e+07	1.43234e+07	1.45115e+07	1.28515e+07	1.16262e+07	1.22928e+07
Hmln000297	Inositol*	1.42321e+06	1.81585e+06	2.25075e+06	2.76508e+06	2.79656e+06	2.02281e+06	2.34524e+06	2.3244e+06	2.30356e+06	2.48533e+06	2.25771e+06	2.03009e+06	2.08496e+06	2.01751e+06	1.88803e+06
mws1491	Linoleic acid*	8238.09	8336.4	7749.81	7276.61	9057.81	8680.78	8943.04	7871.36	6799.69	7499.02	7989.52	8480.01	8568.13	7795.98	7959.62
Lmcn009539	E,E,Z-1,3,12-Nonadecatriene-5,14-diol	1.36986e+07	1.62353e+07	1.49456e+07	1.56146e+07	1.63156e+07	1.55438e+07	1.46183e+07	1.46442e+07	1.46702e+07	1.48436e+07	1.47399e+07	1.46363e+07	1.32024e+07	1.45963e+07	1.40131e+07
Zmgn000503	2,3-Dihydroxy-3-Methylbutanoic Acid	1.80693e+06	1.63395e+06	1.27325e+06	1.4083e+06	1.40883e+06	1.48658e+06	134914	139972	145031	260276	251622	242968	1.26808e+06	1.38046e+06	1.26562e+06
Lmbn005369	13(S)-HODE;13(S)-Hydroxyoctadeca-9Z,11E-dienoic acid	3.59466e+06	4.80049e+06	5.03744e+06	4.56438e+06	6.19144e+06	5.74556e+06	2.51953e+07	2.53336e+07	2.54719e+07	1.78885e+07	1.7976e+07	1.80635e+07	9.4949e+06	1.04835e+07	1.01789e+07
mws0582	S-(Methyl)glutathione	53098.3	43477.7	41293.5	40095.9	42889.7	39373	37979.9	46839.8	55699.7	51246	56112.7	60979.5	42022.1	45814.1	46007.8
mws0847	1-Methyladenine	189367	235190	214155	204260	115223	193605	156297	146532	136768	40314.4	54401.9	68489.4	144661	132940	145831
mws0275	L-Malic acid	2.71623e+07	2.51491e+07	2.47589e+07	2.48833e+07	2.19277e+07	2.32054e+07	461250	1.27904e+06	2.09684e+06	3.01859e+06	2.90166e+06	2.78474e+06	1.78316e+07	1.75285e+07	1.61962e+07
mws0213	Ribitol*	41070.6	47856.7	52424.1	52308.7	42033.4	52785.1	112085	131895	151705	119731	141949	164166	58167.6	63467.3	58218.3
Zmtn001464	4,8-Dihydroxyquinoline-2-carboxylic acid	200202	238900	242807	213940	229232	217706	202299	212995	223691	214804	203541	192278	190185	191456	174544
MWS5206	4-Hydroxyphenyllactic Acid*	30236.6	41775.8	26841.7	111746	72343.2	49626.9	26189.2	25314.2	24439.2	44034.5	37350.7	30666.9	35769	36074.3	39172.3
pme0422	Isoferulic Acid*	8.78461e+06	1.00643e+07	1.02787e+07	1.15846e+07	1.02088e+07	1.02799e+07	9.87596e+06	1.03564e+07	1.08369e+07	1.16673e+07	1.12769e+07	1.08865e+07	9.78614e+06	8.83887e+06	9.38541e+06
pme3472	Arbutin*	152639	305226	146176	145437	193409	168760	20193.4	20445.7	20698.1	171142	140938	110735	134632	140996	149096
Lmjp101403	3ξ-(1ξ-Hydroxyethyl)-7-hydroxy-1-isobenzofuranone	76139	85596.8	88698.5	82786.8	56528.3	78763.4	82646.9	70801.4	58955.9	79119.8	74112.8	69105.8	73743.8	73427.5	67249.3
mws5041	L-Glycyl-L-isoleucine*	21258.4	30772.6	39266.8	201520	50362.1	241106	8888.38	6510.26	4132.14	18549.4	19329.9	20110.3	74370.7	70613	67122.5
Xmzn007677	Ergotamine	7.58391e+06	7.87596e+06	6.71334e+06	6.3265e+06	7.03139e+06	6.65384e+06	7.86665e+06	7.94105e+06	8.01545e+06	8.68089e+06	8.36973e+06	8.05857e+06	7.74379e+06	7.61719e+06	7.02639e+06
mws0437	D-Arabitol*	34174.6	44897.8	46546.7	39485.9	38440.3	47443.7	114094	144535	174975	129613	163292	196971	66120.5	61566.2	68106.1
pmb2673	6-Hydroxydopaquinone	15684.8	13032.6	18464.7	14921.3	10555.8	14892	9325.81	10045.4	10765	14290.6	14724.1	15157.6	13452.6	13949.9	12595.3
Zmhn001358	4-O-Glucosyl-4-hydroxybenzoic acid	2.5961e+06	1.11247e+06	1.38684e+06	2.06189e+06	1.65261e+06	1.42441e+06	457101	478904	500708	1.94384e+06	1.6665e+06	1.38916e+06	1.40541e+06	1.55844e+06	1.47702e+06
pmb0880	LysoPE 18:0(2n isomer)	52570.9	65315.9	78788.8	51778.5	57910.1	52698.6	59381.1	59901.6	60422.1	67460.8	66205.3	64949.7	56601.3	52740.2	58439.9
Lmhp003013	N-Feruloyl-Cadaverine	116505	161839	126419	109780	92245	82076.8	117034	118310	119586	119419	102849	86278.4	91552.5	97169.3	101674
pmf0138	D-Mannose*	1.85123e+06	2.06156e+06	1.78148e+06	2.21158e+06	2.11928e+06	2.09603e+06	2.0338e+06	1.97961e+06	1.92541e+06	2.01652e+06	2.09947e+06	2.18241e+06	2.31814e+06	2.09596e+06	2.15661e+06
Lmcp005645	Quercetin-3,4'-Dimethyl Ether	19977.9	29207.3	18893.3	24549.9	16934.3	16625.1	14456.4	13449.7	12443	15033.1	13409.7	11786.2	17186.8	15538.1	16833.2
mws0668	Xanthosine	147462	263789	217327	885652	269839	394538	868146	899037	929928	1.6802e+06	1.5651e+06	1.45001e+06	529357	566880	587562
pmd0130	LysoPC 14:0	2.60206e+06	2.31648e+06	2.25953e+06	2.09351e+06	2.06125e+06	1.89269e+06	2.39957e+06	2.40973e+06	2.4199e+06	1.90131e+06	1.92919e+06	1.95708e+06	2.22982e+06	2.18105e+06	2.01483e+06
pmn001695	Trihydroxycinnamoylquinic acid	6.17547e+06	7.77623e+06	7.43553e+06	7.16084e+06	6.18553e+06	7.17017e+06	6.02802e+06	6.29274e+06	6.55745e+06	7.21867e+06	7.52296e+06	7.82725e+06	6.31158e+06	6.48168e+06	6.97922e+06
Zmzn000079	D-Erythrose-4-phosphate	2.52077e+06	1.84258e+06	1.72084e+06	2.0426e+06	5.07371e+06	3.30498e+06	198933	192122	185311	232685	228142	223599	1.88451e+06	2.08191e+06	1.929e+06
Lmtn004049	Abscisic acid	66709.3	64092.8	36513.6	39206.9	34270.9	32584.7	26229.7	26177.7	26125.8	40065.3	39814.4	39563.5	38035.4	34255.3	36777.2
mws0473	2-Methylsuccinic acid*	4.57133e+06	4.58087e+06	4.58443e+06	4.34665e+06	4.10795e+06	4.31611e+06	1.51277e+06	1.6292e+06	1.74564e+06	710312	674806	639300	2.96626e+06	3.21737e+06	2.91825e+06
Hmtn001302	Glucosyloxybenzoic acid	2.38382e+06	985595	1.3324e+06	1.82044e+06	1.53203e+06	1.30885e+06	497745	482216	466687	1.53773e+06	1.43644e+06	1.33516e+06	1.29491e+06	1.43996e+06	1.37044e+06
mws0264	D-Trehalose*	1.22426e+06	1.22045e+06	850475	613797	952754	937675	1.61633e+06	1.68806e+06	1.7598e+06	1.61882e+06	1.47385e+06	1.32889e+06	1.21265e+06	1.34763e+06	1.29723e+06
Wagp002530	2-Methoxy-1-benzofuran-5-carbaldehyde	213518	300933	579354	144645	147121	202479	251180	267405	283631	619213	675957	732701	306413	280989	310183
mws0458	Vanillin; 4-Hydroxy-3-Methoxybenzaldehyde*	1.25836e+06	1.09178e+06	1.03815e+06	1.05604e+06	1.61011e+06	1.29071e+06	7.41341e+06	7.22123e+06	7.02905e+06	3.52433e+06	3.39458e+06	3.26483e+06	2.09242e+06	2.28872e+06	2.305e+06
Lmqn000780	Uridine 5'-diphospho-N-acetylglucosamine	476566	672482	433910	500241	462033	377373	22709.7	36009	49308.2	337090	228109	119129	369243	396214	357437
pmn001613	(3,4-Dimustard acyl)-fructosyl-α-D-(6-mustard acyl)glucoside	31033.3	33382.9	26106	36454.8	19720.3	31591.1	24213.9	23603.2	22992.5	58528.9	46248.8	33968.7	30956.6	31074.8	28243.4
pme3311	D-Fructose-1,6-biphosphate	107717	111070	99338.9	114036	80001.8	119936	12012.1	11919.5	11827	10035.6	12357.5	14679.5	72553.2	79510.5	72640
pmf0397	Arachidic acid	3.37181e+07	3.46518e+07	3.49571e+07	3.61216e+07	3.94671e+07	3.77032e+07	3.80217e+07	3.65234e+07	3.50252e+07	3.83711e+07	3.7459e+07	3.65468e+07	3.242e+07	3.59519e+07	3.50805e+07
pme1210	L-Methionine	1.20647e+06	980132	996406	3.48496e+06	2.26413e+06	2.68768e+06	283433	264690	245947	368035	354254	340474	1.17652e+06	1.23494e+06	1.1094e+06
Lmgp000796	4-Hydroxymandelonitrile	1.20647e+06	980132	996406	3.48496e+06	2.26413e+06	2.68768e+06	283433	264690	245947	368035	354254	340474	1.17652e+06	1.23494e+06	1.1094e+06
pme2827	Palmitaldehyde	1.39911e+07	1.26732e+07	1.28383e+07	1.29105e+07	1.20835e+07	1.27025e+07	1.05604e+07	1.04972e+07	1.04339e+07	1.07228e+07	1.05669e+07	1.04111e+07	9.36358e+06	1.03877e+07	1.01413e+07
mws2608	N-Acetyl-D-galactosamine	207647	182178	247352	170509	193931	138885	113268	143173	173078	166480	170596	174712	182387	164728	168910
Zbdn002066	Tachioside*	371476	415699	385044	336611	559002	377345	16082.4	16656.6	17230.7	16743.8	15224.9	13706	236171	262759	246176
Rfmb091	9S-Hydroxy-10E,12Z-octadecadienoic acid*	3.52591e+06	4.55042e+06	4.03636e+06	3.80329e+06	4.96011e+06	5.23752e+06	2.22556e+07	2.33717e+07	2.44878e+07	1.7075e+07	1.68829e+07	1.66908e+07	9.09772e+06	1.00802e+07	9.91288e+06
Lmsn002815	Kaempferol-3-O-rutinoside(Nicotiflorin)	49273.3	88576.5	69758	52941.4	29176.1	48952.9	86995.3	79801.3	72607.3	74583.3	78144.2	81705.1	65661.9	63475.9	58863.8
MWS4295	DL-2-hydroxystearic acid*	645124	972882	901491	798648	825631	827411	465079	485312	505544	360754	361697	362639	592677	659029	645471
mws1454	Persicoside	25078.8	40235.9	24449	29917.3	14576.3	19924.4	18215.8	16659	15102.3	26980	26296.3	25612.6	17714	15880	17174.5
Wafp003601	N-Feruloylmethylagmatine	254364	396254	295077	204822	181252	257139	335501	337656	339811	188079	185363	182646	235959	230865	211975
Lmbn005287	7S,8S-DiHODE; (9Z,12Z)-(7S,8S)-Dihydroxyoctadeca-9,12-dienoic acid*	451297	347584	221238	264914	348482	367523	1.51001e+06	1.59943e+06	1.68885e+06	667296	594609	521922	502012	555754	508711
Wafn011571	alpha-Hydroxylinoleic acid*	3.55596e+06	4.84782e+06	5.23949e+06	4.21924e+06	6.01575e+06	6.05248e+06	2.31834e+07	2.45798e+07	2.59762e+07	1.79337e+07	1.78042e+07	1.76747e+07	9.97519e+06	1.11447e+07	1.07629e+07
pme1173	Allopurinol	30609	205436	32429.1	45643.1	33885.1	42640.1	146762	153411	160060	388536	394618	400701	120972	122780	110476
Zmyn000230	2-Dehydro-3-deoxy-L-arabinonate	181581	156684	151172	364151	236636	260138	69893.6	76041.6	82189.6	72906.2	68584.7	64263.2	137191	149188	153030
mws0677	N-Acetyl-5-hydroxytryptamine	54356.7	38275.9	55440.4	56616.5	65754.2	46537.4	32272.4	30107.1	27941.7	86554.4	110690	134827	74222.3	71687.1	79993.7
mws1080	Galactinol	4.46323e+06	3.19203e+06	3.94781e+06	3.41593e+06	3.45755e+06	3.09695e+06	4.50932e+06	5.03656e+06	5.56381e+06	4.19203e+06	4.61732e+06	5.04261e+06	3.37867e+06	3.76119e+06	3.46324e+06
pmb2657	Argininosuccinic acid	58853.7	65592.6	70537	77629.9	85550.7	84459.3	34556.5	34309.2	34061.9	41145.1	39027.8	36910.5	65595	61450.3	68863.8
MWSmce608	4-Hydroxy-L-Isoleucine	287264	254364	262915	288777	311823	272803	247556	236661	225766	247514	267208	286903	281505	257854	287579
pmd0157	LysoPG 18:1	18889.2	16157.8	20222.3	21701.8	15668.9	25777.1	12827.9	16412.3	19996.8	17882.6	19026.7	20170.8	14089.6	15559.4	14146.8
Lmcp002302	N6-(2-Hydroxyethyl)adenosine*	10370.4	82763.6	25656.4	160609	61939.3	91837.9	5412.8	5408.3	5403.79	59964.9	50090.6	40216.2	64714.5	57944.1	59952.2
Hmgp002121	Hispidulin-7-O-(6''-O-p-Coumaroyl)Glucoside	446668	538658	400260	569035	278302	365645	524292	501595	478898	455295	399471	343647	451160	440756	490673
pme0033	Hypoxanthine	896924	1.02539e+06	827043	1.41008e+06	1.37151e+06	1.16412e+06	1.37982e+06	1.3728e+06	1.36579e+06	1.40416e+06	1.35863e+06	1.3131e+06	1.13693e+06	1.02029e+06	1.11857e+06
mws0263	5-Oxo-L-Proline	66857.9	71408.2	57056.8	157534	127269	97617.3	63610.3	68633.7	73657	82671.2	84391.1	86111	84064.8	75055.1	81217.8
Lmhp011562	1-α-Linolenoyl-glycerol	88879.1	118104	103002	107761	91149.3	98096.4	119273	133971	148669	105552	110291	115030	112074	113727	102088
Hmsn002598	Salirepin	33129.7	39398.3	42008.6	24678.6	26096.6	30719.9	19571	21357.5	23144	28466	22314	16162	26803.7	27029.6	29691.3
mws1587	L-Norleucine	1.0687e+07	9.2369e+06	6.87474e+06	4.7864e+07	3.43632e+07	4.42811e+07	7.29715e+06	7.03746e+06	6.77777e+06	7.52625e+06	8.03022e+06	8.53419e+06	1.93597e+07	1.8047e+07	1.72713e+07
mws1164	D-Fructose*	1.40454e+06	1.47502e+06	1.54462e+06	2.34739e+06	1.89622e+06	2.01166e+06	1.82791e+06	1.76651e+06	1.70512e+06	1.64948e+06	1.76757e+06	1.88567e+06	1.68729e+06	1.87387e+06	1.86358e+06
pme2679	L-Allo-isoleucine	5.47284e+06	4.59347e+06	3.18602e+06	2.00993e+07	1.38443e+07	1.93954e+07	3.73073e+06	3.55325e+06	3.37577e+06	3.63819e+06	3.90799e+06	4.17779e+06	8.25082e+06	8.06119e+06	7.37694e+06
pmn001691	9,12,13-Trihydroxy-10,15-octadecadienoic acid	58663.6	50917	60618.9	58512.4	129473	93763.5	185675	145463	105252	166398	131528	96657.1	72565	81349.7	75624.4
MWSmce210	Chelidonic acid	85012.9	98840.7	71772.5	79534.3	122903	98565.4	25187	23251.8	21316.6	35879.1	35714.2	35549.3	76339.2	85035.9	84137.6
Zmdp001663	γ-glutamylmethionine	103365	128066	154186	112479	237059	213950	15083.6	16534.4	17985.1	24067.4	22278.8	20490.1	106671	99905.9	94892.4
pmb0713	Tricin-7-O-(2''-O-glucosyl)glucoside	411620	679442	571768	428494	254204	307158	414572	356274	297975	202993	204151	205308	348491	384783	347618
ML10181668	Cycloleucine	1.8352e+07	1.51435e+07	1.44377e+07	2.04188e+07	1.74957e+07	1.96559e+07	7.64104e+06	8.14485e+06	8.64867e+06	1.04933e+07	1.04452e+07	1.03971e+07	1.61512e+07	1.5294e+07	1.43509e+07
Zmdp000376	4-Guanidinobutanal	1.53228e+07	1.45809e+07	1.41847e+07	1.77818e+07	1.82846e+07	1.81324e+07	7.81959e+06	8.00937e+06	8.19916e+06	1.01737e+07	1.05113e+07	1.08488e+07	1.61118e+07	1.4397e+07	1.48268e+07
pmb0064	DIMBOA glucoside	670270	784592	729005	664054	714227	772227	797948	810593	823238	907245	872076	836907	693514	738245	655949
pmp000004	4',5,7-Trihydroxy-3',6-dimethoxyflavone (Jaceosidin)	28926.4	28687.1	30113.1	47069.2	35194.6	24575.6	15534.1	16887.2	18240.3	14208.3	12203.3	10198.2	24665.3	26390.9	23465
pmf0557	Orange I	8039.65	11775.7	5807	7268.69	14258.9	12807.4	27683.6	28327.8	28972.1	14996.2	14778.2	14560.3	11375.2	10271.3	11437.4
Lmhp008801	LysoPE 18:3	591594	978580	829301	867072	854582	753452	665709	665169	664629	1.03038e+06	1.05732e+06	1.08426e+06	826214	737064	761207
pme3351	Allysine(6-Oxo DL-Norleucine)	60994.6	75762.1	72307.3	92676.2	45468.6	68719.3	51893.3	62985.4	74077.4	60418.8	76180.7	91942.6	70503.1	65262.5	62763.4
pme2165	Orotic acid (Vitamin B13)	472010	375281	348232	517255	395727	369205	752117	808067	864017	3.29925e+06	3.14437e+06	2.98949e+06	682021	711910	632103
pme2459	Luteolin-7-O-glucoside (Cynaroside)	82275.7	184250	87392	94684.2	185914	109944	131350	143751	156152	121612	124417	127221	111019	117638	125106
Hmsp000364	L-Cyclopentylglycine	530601	623022	539601	417222	506952	439773	368855	366541	364226	331958	343778	355599	422671	374923	403911
zjgp122326	Pyridine-4-formyl-O-β-D-glucopyranoside	395258	382671	633526	575058	311496	526930	1.03625e+06	1.05095e+06	1.06564e+06	909979	860354	810730	711759	633222	658183
Zmpn000095	Sorbitol-6-phosphate	497590	528387	438598	660962	976497	747063	172037	188885	205734	158363	172408	186453	536245	475370	511971
pmb2799	12,13-Epoxy-9-Octadecenoic Acid	692285	792846	710311	815792	1.17962e+06	1.07022e+06	3.24395e+06	3.07422e+06	2.90449e+06	1.70645e+06	1.64638e+06	1.5863e+06	1.27985e+06	1.43762e+06	1.32032e+06
mws1488	Palmitic acid	190688	203298	201223	216969	201417	210422	198180	200878	203576	197522	206155	214789	179921	191064	203379
Zahp013728	octadecanoic acid pyrrolidide	534737	349192	353372	543413	317518	433527	373472	375852	378232	350124	542004	733884	2.88897e+06	2.58766e+06	2.61944e+06
mws0120	Choline Alfoscerate	5.48337e+06	4.79177e+06	5.09556e+06	8.56357e+06	8.32563e+06	6.3732e+06	9.67244e+06	9.40604e+06	9.13964e+06	1.0049e+07	9.8194e+06	9.58979e+06	7.69043e+06	7.12024e+06	8.04725e+06
Lmbn001288	2-Hydroxy-2-methyl-3-oxobutanoic acid*	417114	511577	451753	391246	415281	442134	188100	183686	179272	67437.9	68294.4	69151	307681	327156	289291
mws0230	L-Threonine*	1.97372e+06	1.65925e+06	1.62454e+06	2.24355e+06	1.99324e+06	2.21177e+06	1.12079e+06	1.13856e+06	1.15634e+06	1.45492e+06	1.47152e+06	1.48813e+06	1.96044e+06	1.76143e+06	1.76945e+06
mws0362	Heptadecanoic acid	723084	794042	797393	861063	826458	857990	907043	949159	991275	876451	845152	813853	772839	849663	869958
Zmpn003368	13S-Hydroxy-9Z,11E,15Z-octadecatrienoic acid	62450.7	77934.4	78114.2	66494.2	70336.5	90220.4	210946	221081	231217	198742	195598	192454	106088	119944	114826
MWS201455	Asp-Lys	688211	565743	627890	658517	841799	737461	251917	266521	281125	308576	327227	345879	610548	539325	573965
pme3009	Trans-Citridic acid	16036.2	28947.6	32363	13775.3	17262.9	36313.7	29108.2	33741.4	38374.6	19416.2	22055.5	24694.7	22198	24972.3	22843.8
Zmyn005384	2R-Hydroxyoctadecanoic Acid*	662441	883450	885634	824099	755610	907388	466167	508308	550449	351409	363623	375838	601899	629744	680188
MWS80006	9-Hydroperoxy-9Z,11E-Octadecadienoic Acid	201475	154513	108717	123668	153367	159205	578827	623317	667808	290179	256030	221880	211760	238578	233233
mws0396	Elaidic Acid*	7.11514e+07	8.79807e+07	9.53734e+07	8.08637e+07	8.22026e+07	8.40387e+07	9.95287e+07	9.64172e+07	9.33057e+07	9.84489e+07	1.03981e+08	1.09513e+08	7.90765e+07	8.25283e+07	8.9352e+07
Hmgp002189	Hispidulin-7-O-glucoside(Homoplantaginin)*	147211	342702	174557	150409	85248.7	125806	135608	158684	181759	125653	122794	119935	162308	157869	143779
Lmrn001951	(S)-2-Hydroxy-3-(4-Hydroxyphenyl)Propanoic Acid	23269.5	37225.6	17727	77457.3	37070.4	38052.6	12759.1	16032.8	19306.4	26510.2	26702.3	26894.3	26022.5	28253.4	29467.9
Lmhp011388	2-α-Linolenoyl-glycerol	89080.9	114307	101675	103097	93594.2	99417.9	117874	124122	130370	113224	112299	111375	107467	110133	97568.2
Zmgn002106	N-Acetyl-L-phenylalanine	55841.7	76634.6	78283.8	66395.3	69641.5	65952.8	90226.2	85968.9	81711.6	39693.3	38275.6	36857.9	66951.4	59737.4	66573.1
pme3705	D-Glucoronic acid*	1.5636e+06	2.04691e+06	2.03477e+06	2.735e+06	2.97115e+06	2.33735e+06	553800	552367	550934	1.26484e+06	1.17051e+06	1.07618e+06	1.85052e+06	1.80505e+06	2.03129e+06
mws1598	3-Amino-1-propionic sulfonic acid	100846	81924.1	88044.3	122116	135579	122047	313881	253034	192187	139238	129422	119606	134005	126739	143729
MWS1848	Phenyl acetate	242341	209810	214585	671928	296708	512544	1.02503e+06	981692	938349	299456	278060	256664	373715	420431	414930
MWS0559	1,6-anhydro-β-D-glucose	75681.1	90561.9	112655	176784	153771	112351	57866.5	63062.9	68259.3	82447.2	75358.8	68270.3	93092.9	105641	101210
Lmbn001754	3-Isopropylmalic Acid*	301226	196010	146599	65815.6	67596.5	78165.8	12406.6	12771	13135.5	7252.1	6841.84	6431.57	77763	81145.4	88069.9
Lmjn003562	3,6'-Diferuloylsucrose	1.03381e+06	2.39793e+06	1.76476e+06	1.03821e+06	551162	855999	1.65638e+06	1.62876e+06	1.60114e+06	1.4368e+06	1.20686e+06	976917	1.1738e+06	1.24508e+06	1.09554e+06
Lmsp011053	7-Hydroxy-2',5,8-Trimethoxyflavanone	11070.3	5591.97	4530.38	36560.6	8290.61	13020.2	9	9	9	15482.5	13748.8	12015.2	11134.3	10889.7	9851.92
Lmqn000351	Rutinose	269787	227274	214440	203974	218905	251127	146552	147935	149318	188628	196407	204186	224544	205501	233413
Jmzn006005	3,4-Methylenedioxy cinnamyl alcohol	37237.6	42526.4	52016.6	39104.7	44581.1	69594.4	103802	126667	149532	665401	575807	486213	166138	166228	148256
Wmzn000227	2,2-Dimethylsuccinic acid	112865	104676	131331	321904	237798	248480	14918.4	11479.4	8040.36	36552.5	32278.9	28005.3	139314	122762	128390
mws0193	L-Homocitrulline	321040	304982	217718	277751	264361	257639	114085	122057	130029	186402	204051	221700	261632	247632	229774
MWS201477	Thr-Thr	277532	290056	235299	192247	237790	240354	137555	130805	124054	191923	189918	187914	193224	219304	212371
pme0040	Adenine	693197	676968	805491	1.91391e+06	1.18105e+06	1.12963e+06	3.22474e+06	3.59501e+06	3.96528e+06	2.06201e+06	2.34723e+06	2.63244e+06	1.69595e+06	1.49049e+06	1.62145e+06
mws0027	Syringic acid	118862	134215	123591	118384	90709	106805	64547.9	69642.1	74736.2	42761.7	47531.7	52301.8	91332.6	83022.6	80768.4
pme3163	D-Sedoheptuiose 7-phosphate	472197	383368	386783	455732	371669	437455	21279	21964.8	22650.6	19168.9	19713.1	20257.4	270298	243321	240445
Zmyn004449	9-Hydroxy-12-oxo-10(E),15(Z)-octadecadienoic acid	70049.4	66661.6	70850.9	69670.7	87067.6	76073.4	387161	415349	443537	192071	195724	199377	159372	140540	155585
pme2433	Diethanolamine	387488	364358	298489	381603	297842	380643	211803	220741	229679	305580	317768	329955	369777	343498	324498
Zmdn001564	γ-Glutamylphenylalanine	318727	310688	278690	493530	621235	568764	49409.4	51375.8	53342.3	78006.5	80175.8	82345	257736	228648	232337
Lmhp008833	LysoPC 16:1(2n isomer)	4.72563e+06	4.75619e+06	4.38247e+06	3.9042e+06	3.91689e+06	4.07167e+06	3.11688e+06	3.25084e+06	3.3848e+06	4.57739e+06	4.67484e+06	4.7723e+06	4.42164e+06	4.20996e+06	3.87418e+06
Lmhp001461	L-Prolyl-L-Leucine	14971.2	34752.7	22441	374286	72313.9	550714	7633.13	3821.06	9	21922.8	14730	7537.13	110418	100404	97427.3
MWS2984	8-Azaguanine	39039.5	65977.2	43337	338166	178998	75149.8	588217	569057	549897	265026	332706	400387	196777	175131	176449
Lmyn007622	9,10,18-Trihydroxystearic acid	9242.95	7289.76	5924.12	5514.23	6356.33	6486.97	127511	130936	134360	48122.2	48026.1	47930.1	30356.3	29512.7	26693.8
Lmhp008273	LysoPE 15:1(2n isomer)	36102.1	42920.5	42174.6	37930.4	34310.5	34663.7	26947.5	29785.4	32623.3	38258.1	41052	43845.9	34661	36311.8	31800.1
mws0863	2-Deoxyribose-5'-phosphate	111126	68893.7	104500	120452	78144.1	76913.2	31911.4	30054	28196.6	35351.4	28091.3	20831.1	77226.2	80662.1	87963.3
pme1712	L-Saccharopine	305420	136175	240342	194169	304719	281030	151378	160281	169185	78493	91389.8	104287	155019	175021	174018
pmb0889	Punicic acid (9Z,11E,13Z-octadecatrienoic acid)	929850	868102	970910	1.05886e+06	1.4668e+06	1.1584e+06	6.06506e+06	6.4612e+06	6.85733e+06	3.62044e+06	3.65565e+06	3.69087e+06	2.47659e+06	2.31946e+06	2.16525e+06
Zmhp003514	6,7,8-Tetrahydroxy-5-methoxyflavone	211165	116783	150360	174003	226872	132532	19679	22496.4	25313.8	17513	16020.8	14528.7	125309	117385	109546
pme0376	Naringenin (5,7,4'-Trihydroxyflavanone)	48060.1	48876.4	55475	205805	238320	138734	8391.61	7445.43	6499.24	43153.3	33903.8	24654.3	88327.6	86452.5	97830.2
Lmhp011549	LysoPC 20:1	195365	169493	173480	185917	128467	151996	142558	171641	200724	225420	232837	240254	185761	175832	162391
mws2623	11-Octadecanoic acid(Vaccenic acid)*	1.50491e+06	1.96461e+06	2.08246e+06	1.92051e+06	1.734e+06	1.83973e+06	2.03316e+06	2.13265e+06	2.23214e+06	2.18357e+06	2.29234e+06	2.40111e+06	1.73795e+06	1.93497e+06	1.97384e+06
pmp001273	LysoPC 18:2	2.73062e+06	2.67767e+06	2.80165e+06	2.54351e+06	2.55983e+06	2.54091e+06	2.73356e+06	2.83548e+06	2.9374e+06	2.87307e+06	3.06768e+06	3.26229e+06	3.07784e+06	2.85405e+06	2.69226e+06
mws0221	L-Cystine	969158	1.24197e+06	808751	645192	1.26895e+06	1.26486e+06	148553	154216	159879	136237	140329	144421	884648	879370	782955
MWS20148	Apigenin-4'-O-glucoside*	242115	85555.8	58005.3	89454.3	52121.9	58946.4	35971.9	89074.2	142176	55801.8	34997	14192.2	82066.4	71949.9	79531.4
MWStz070	N-(2-Hydroxy-4-methoxyphenyl)acetamide	8.06856e+06	6.599e+06	5.03035e+06	2.54166e+07	1.89414e+07	2.15778e+07	6.38899e+06	6.78075e+06	7.17252e+06	6.90095e+06	7.04703e+06	7.1931e+06	1.17137e+07	1.04105e+07	1.04687e+07
pmb3068	1-O-p-Coumaroylquinic acid	106785	180967	93730.7	135246	166251	169258	39420.6	40361.3	41302	37011.3	53376.4	69741.6	103934	91366.4	94473.6
ML10198895	N-Methylglycine	183547	162986	197265	100911	94010.5	132245	125509	121540	117571	134176	138749	143322	150404	142068	162528
Zaxn005783	Methyl neoabietate	354648	290889	217195	345384	342747	370870	759483	739359	719234	585321	549830	514339	415473	452823	396561
Hmyn006303	LysoPI 18:3	8194.12	10782.1	8937.57	11022	12624	9706.48	35943.9	35261	34578.2	18325.1	16512.4	14699.6	12540.9	12475.2	14043.5
mws1608	Luteolin-6-C-glucoside (Isoorientin)	303327	544200	283599	88708.5	565082	562535	91644.4	125204	158764	292394	281374	270353	282601	258455	296158
MWS4396	1-Hydroxy-2-Naphthoic Acid	14186.7	13437.2	15018.9	19755	23034.9	23426.8	13012.2	13688.4	14364.6	17281.8	20028.4	22775	20054.4	23008.7	21627.4
MWS201415	Pro-Asp	161115	161494	165788	265521	203251	225013	91953.7	91893.3	91832.9	176238	177525	178811	182284	185797	163191
pme1738	3-Carbamyl-1-methylpyridinium;(1-Methylnicotinamide)	1.41714e+06	1.62381e+06	1.59387e+06	1.10728e+06	934812	1.18012e+06	944196	926650	909104	141048	140597	140146	1.20842e+06	1.13578e+06	1.05294e+06
pme2244	3-Indolepropionic acid	80981.9	54001.4	60353.5	92422.4	74783.7	99088.2	85232.1	94599.9	103968	186013	215094	244174	99708.3	110157	96782.3
pmb0855	LysoPC 16:0	4.14565e+06	4.10415e+06	4.1402e+06	3.89301e+06	3.7507e+06	3.61634e+06	3.48079e+06	3.68275e+06	3.88471e+06	3.64632e+06	3.76152e+06	3.87673e+06	4.01789e+06	3.75737e+06	3.4998e+06
Zmtn001661	Vanilloloside	660920	285252	293449	457732	419867	413344	168001	168766	169531	332705	318792	304880	316089	360136	353795
Wafn015217	Hydroxyicosanoic Acid	141170	107031	94222.1	127625	129612	137164	74012.1	69517.1	65022.1	66194.8	61270.6	56346.4	91815.9	102944	104548
Hmln000659	3-O-Galloyl-D-glucose*	62201.2	86332.4	68332.9	63027.1	104372	70153.4	49674.5	52517.3	55360	53462	57234.6	61007.1	60510	68409.3	68479.2
Zmzn000113	L-threo-3-Methylaspartate	1.35174e+07	1.23769e+07	1.10931e+07	2.64002e+07	2.49919e+07	1.97257e+07	1.41729e+07	1.44938e+07	1.48146e+07	1.37228e+07	1.45233e+07	1.53237e+07	1.51099e+07	1.58594e+07	1.73145e+07
pme3188	Uridine 5'-monophosphate	154692	259970	204119	174871	155755	149389	21297.7	20652.2	20006.6	94542.4	79715.2	64888.1	173904	191815	168015
Hmlp013407	β-Eudesmol	39831.6	39516.5	37243.1	34844.3	34854.6	36693.9	36932.6	35369.2	33805.9	35212.3	37731.3	40250.3	40044.4	35141.8	36119.1
pmb2922	Uridine 5'-diphospho-D-glucose	10257759	1.2455e+07	1.1868e+07	1.13085e+07	1.06088e+07	1.14582e+07	5158.32	6233.76	7309.2	80101	59801.8	39502.5	7.66062e+06	6.85781e+06	6.75256e+06
pmb2786	9-Hydroxy-10,12,15-octadecatrienoic acid*	74692.3	90359.8	87027.7	107893	103164	116283	150622	161201	171780	191578	192365	193151	120029	111874	128719
pme1383	Pyridoxine	1.60028e+06	1.49375e+06	1.35398e+06	927332	862454	924455	189077	185449	181821	307857	333879	359900	847155	795487	736041
Lmmn000214	Solatriose	70358.9	57284	86228.6	119509	105466	95192.9	50906.8	43188.2	35469.6	46948.2	48333.3	49718.5	90936.1	84868.7	79022.7
Lmsn002247	1-O-Salicyloyl-β-D-glucose	157879	225593	109699	144738	144389	148067	174201	179201	184200	282162	287642	293122	161751	142647	161520
pmb0865	LysoPC 18:3(2n isomer)	2.16115e+06	3.40204e+06	2.407e+06	2.0277e+06	2.26047e+06	2.23133e+06	2.26459e+06	2.42043e+06	2.57628e+06	5.15629e+06	5.17678e+06	5.19727e+06	3.22832e+06	2.89575e+06	2.83714e+06
Lmyn012331	Petroselinic acid*	7.41271e+07	8.76836e+07	8.96705e+07	8.63143e+07	8.02815e+07	8.82252e+07	9.69971e+07	9.7073e+07	9.71488e+07	9.71398e+07	1.01923e+08	1.06706e+08	7.87896e+07	8.93656e+07	8.92494e+07
MWS1875	2-Naphthol*	65395.3	59600.4	57014.6	57560.8	55831.1	66528.7	59215.1	56343.1	53471.2	63434.8	61492.7	59550.6	57921.4	53989	50246.1
pmb2319	LysoPC 15:0	1.37889e+06	1.37559e+06	1.27816e+06	1.24028e+06	1.01966e+06	1.23203e+06	881077	960560	1.04004e+06	775040	834535	894030	1.23954e+06	1.19406e+06	1.07786e+06
Lmmn001294	Koaburaside*	362797	457764	397102	438857	352145	390668	28434.4	26866.9	25299.4	64224.6	54738	45251.3	238150	246307	272610
MWS0618	Pantothenol	20145.6	22905.2	22556.2	28088.4	25055.4	36981.9	18057.7	18373.7	18689.8	26836.8	28062.7	29288.5	22494	22665.6	25490
pmb2406	LysoPC 17:0	331371	439984	393575	316401	286614	300077	189866	201472	213078	237486	231694	225901	326158	298662	283399
MWS04412	N(6),N(6)-Dimethyl-L-lysine	1.00079e+07	5.61268e+06	6.50092e+06	2.21225e+07	1.99879e+07	2.37426e+07	2.69756e+07	2.82695e+07	2.95635e+07	2.12282e+07	2.06131e+07	1.9998e+07	1.8253e+07	1.6683e+07	1.58671e+07
Lmhn004960	7-O-Galloyltricetiflavan	60850.8	60986.8	40087.2	24184.1	44141.8	68632.5	47044.2	52582	58119.8	35705.9	36354.9	37003.8	58164.5	51673.9	51309.3
pme0193	L-Glutamine	582835	542955	468588	929252	648167	909378	45787.1	52887	59986.9	190901	169752	148604	542854	482524	478528
MWSmce203	D-Cellobiose	1.96212e+06	1.73003e+06	1.76572e+06	1.07249e+06	1.53558e+06	1.49618e+06	2.90436e+06	2.90792e+06	2.91147e+06	2.86755e+06	3.1444e+06	3.42126e+06	2.04658e+06	1.98323e+06	1.7793e+06
mws0154	Shikimic acid	58609.1	65753.5	237451	49250.2	182844	40278.9	56598.6	79200.8	101803	87421	92596.2	97771.4	86935	79091.1	91338.9
pmb0296	1-Oleoyl-Sn-Glycerol	336026	598011	575762	662419	457078	397186	210778	201784	192789	149363	159645	169927	415019	399943	359904
MWSmce584	L-Tyramine	2.82618e+06	2.94268e+06	2.92977e+06	2.14985e+06	1.69883e+06	2.14062e+06	1.47921e+06	1.4884e+06	1.49758e+06	239008	241010	243012	2.32017e+06	2.08285e+06	2.02633e+06
HJKP000649	N-benzylformamide*	4.09001e+06	3.7643e+06	2.78872e+06	1.55183e+07	1.06135e+07	1.35478e+07	3.8437e+06	4.19114e+06	4.53858e+06	4.27647e+06	4.04347e+06	3.81046e+06	6.37734e+06	5.66658e+06	5.60135e+06
pme2598	3,4-Dihydroxybenzeneacetic acid*	261421	228859	259219	265909	252204	261254	322824	292073	261322	215564	208728	201892	213557	231974	247324
pme1292	Homogentisic acid*	261421	228859	259219	265909	252204	261254	322824	292073	261322	215564	208728	201892	213557	231974	247324
pma1751	N-(beta-D-Glucosyl)nicotinate	2.75562e+06	2.5827e+06	1.9947e+06	1.97615e+06	2.04541e+06	2.51273e+06	3.00525e+06	3.92795e+06	4.85065e+06	4.50872e+06	3.85814e+06	3.20756e+06	2.82423e+06	2.54087e+06	2.93429e+06
MWSmce338	N-Hydroxypipecolic acid	144510	133026	164653	130698	161826	148914	216702	198112	179522	250474	256823	263171	164667	190850	178170
pmb3074	5-O-p-Coumaroylquinic acid	8149.12	15835	26720.6	11208.7	11165.4	10449	9	6252.84	12496.7	9427.96	11037.7	12647.4	10908.4	11662.2	10057.8
pme3882	2'-Deoxyuridine	12856.3	33479.7	25593.7	71389.8	23208.6	30721	5134.5	11321.3	17508.1	13292.3	13579.5	13866.8	19288.6	21792.9	22142.4
pme0278	2,6-Diaminooimelic acid	197860	216726	249697	307186	440740	261094	95969.8	88387.7	80805.6	414396	366511	318625	293809	256071	289570
pme1598	Hesperetin-5-O-glucoside	33445.3	80030.5	16414	18373.6	30192.4	29700.4	109317	71572.5	33828.1	59970.4	44705.1	29439.8	34895.4	33854.9	30240
pmb0490	p-Coumaroylputrescine	36689.3	475029	277731	2.25839e+06	1.04436e+06	2.38201e+06	26595.8	20767.4	14939.1	82742.2	108249	133755	734540	640591	656853
mws0046	Naringenin-7-O-Neohesperidoside(Naringin)*	99914.3	81584	81170.7	96337.8	82358.2	80447.3	154520	126532	98543.8	76930.3	69596.5	62262.6	79723.4	92434.6	87769.8
pmb2260	LysoPC 15:1	622216	634195	705974	467583	562928	536406	459501	458232	456964	1.00378e+06	1.06115e+06	1.11853e+06	642057	555385	619594
pme0014	L-Glutamic acid	3.35871e+06	3.08525e+06	2.62319e+06	3.36989e+06	3.43337e+06	3.03827e+06	2.77134e+06	2.7238e+06	2.67625e+06	2.64082e+06	2.84285e+06	3.04488e+06	3.3609e+06	3.23232e+06	2.90474e+06
Zbzp002227	N-Feruloylputrescine	92311.4	218067	272183	66821.2	146069	208758	59818.2	53180.7	46543.1	1.78509e+06	2.22914e+06	2.6732e+06	509849	476036	439097
pme1373	2'-Deoxycytidine-5'-monophosphate	58000.6	52821.9	66120.8	56458.3	69571.3	67481.8	15096.2	19291.4	23486.6	48965.7	55379.4	61793.1	48078.6	54891	48693.2
pme2596	4-Pyridoxic acid	706630	616262	565577	516488	455810	498015	320007	336938	353869	137090	140300	143511	481644	415501	440783
MWSmce257	D-Pantothenic Acid	6.97328e+06	6.60263e+06	6.00965e+06	5.66422e+06	4.9052e+06	5.59539e+06	3.2616e+06	3.0774e+06	2.89321e+06	5.4491e+06	5.67913e+06	5.90916e+06	4.72579e+06	5.44657e+06	5.33474e+06
Lmqp002761	Alnusonol	243443	273525	202720	203281	154204	220338	135473	160725	185977	104106	120277	136448	181634	205224	179586
pmb1096	Indole	5.73307e+06	4.98882e+06	5.12693e+06	5.34701e+06	5.81706e+06	5.75062e+06	6.00415e+06	4.3751e+06	2.74605e+06	1.83343e+06	5.62131e+06	9.40918e+06	6.60789e+06	5.80644e+06	5.82003e+06
MWS4401	1-Methylguanidine	41325	34994.7	42391.7	29148.9	35473.7	33202.5	22916.2	20515.2	18114.2	26590.1	27006.6	27423.1	29887.7	34769.4	32692.7
pme2758	4-Hydroxy-L-glutamic acid	758427	741894	726132	638124	641772	661224	508765	413845	318926	718106	769616	821125	642129	608283	705636
pme2527	L-Ornithine	1.62353e+06	991055	1.16207e+06	1.02767e+06	1.15672e+06	1.08106e+06	1.20333e+06	1.20248e+06	1.20163e+06	1.2759e+06	1.21515e+06	1.15439e+06	1.32967e+06	1.25639e+06	1.14254e+06
Zmdp001857	γ-Glutamyltyrosine	274941	306600	300461	279643	508100	400280	67266.6	67105.7	66944.7	90664.5	67871.6	45078.7	213730	225561	193847
mws0805	N-Acetylneuraminic acid	63313.1	46120.6	47689.5	46122.4	42978.9	53082.9	21804	19700	17596	22237.1	30594.3	38951.4	45840.5	50511.6	43452.3
Zmhn002227	4-O-Glucosyl-sinapate	22149.6	682094	13000.5	20439.7	22937.9	17688.4	39201.7	38621.8	38041.8	283278	232260	181241	109622	94804.5	107581
MWS201471	Lys-Tyr	509839	483590	504676	574458	478409	416167	539189	546474	553758	430133	402571	375009	491291	436262	426707
Hmgp002238	Jaceosidin-7-O-Glucoside*	633966	618478	472989	538219	305671	371719	407948	407873	407798	351423	329891	308359	527573	463987	461573
Lmbn013410	2,4-Di-Tert-Butylphenol	148563	144757	129666	112308	139531	139299	128295	139890	151484	131222	145200	159178	145202	124283	135069
MWS201483	Phe-Hyp	6626.4	5723.57	3397	25955.7	14305.1	26543.5	9	2155.85	4302.71	4493.72	4844.8	5195.87	10878.9	10433.6	12103.8
Zmjp000182	N-Monomethyl-L-arginine*	613386	543593	435279	721809	774629	700289	1.06826e+06	1.03965e+06	1.01104e+06	882385	832082	781779	820542	715164	723789
pmd0136	LysoPC 18:0(2n isomer)	5.18496e+06	6.21628e+06	6.57278e+06	6.05468e+06	5.33053e+06	5.57537e+06	4.15308e+06	4.41855e+06	4.68403e+06	4.05388e+06	4.23873e+06	4.42359e+06	5.60635e+06	5.13971e+06	4.80157e+06
MWSslk102	6-Chloropurine	2.16722e+06	2.00362e+06	1.85594e+06	1.70859e+06	1.738e+06	1.67755e+06	1.78909e+06	1.91476e+06	2.04044e+06	1.7615e+06	1.75622e+06	1.75093e+06	1.89519e+06	1.63249e+06	1.70071e+06
mws0976	β-Pseudouridine	130364	334455	292154	864216	312096	425356	612775	603293	593812	751083	727996	704908	381388	380902	331633
Zmgn004894	Methyl 4-hydroxybenzoate*	133192	105088	120820	95183.2	155252	127442	628941	660917	692894	313210	330561	347913	226992	244044	208437
Hagn002504	5,7,5'-Trimethoxy-3',4'-methylenedioxyflavonoid	400917	291230	257800	365886	342030	351746	14322.5	10297.2	6271.87	16551.2	17333.2	18115.2	189432	208418	221879
mws0001	L-Asparagine	1.61555e+07	9.80578e+06	1.01309e+07	9.43032e+06	9.54881e+06	9.77089e+06	1.00477e+07	1.0583e+07	1.11184e+07	1.19495e+07	1.05832e+07	9.21691e+06	1.2272e+07	1.20502e+07	1.05793e+07
Lmgp000659	2-Phenylacetamide*	4.17816e+06	3.64787e+06	2.93611e+06	1.34583e+07	1.203e+07	1.19132e+07	3.81387e+06	4.00126e+06	4.18864e+06	4.13801e+06	4.28954e+06	4.44108e+06	6.51845e+06	5.92729e+06	5.57855e+06
MWS201419	Lys-Gly	1.95608e+06	1.53442e+06	1.49336e+06	2.21871e+06	1.57759e+06	1.85455e+06	1.677e+06	1.7793e+06	1.88161e+06	954189	888796	823403	1.53018e+06	1.67665e+06	1.79623e+06
Lmhp009464	LysoPE 17:1(2n isomer)	40268.6	9978.42	10394.5	257086	100997	108454	9	1599.33	3189.66	16300.4	14488.4	12676.3	49682	58134.3	55790.7
MWS00411g	L-2-Aminoadipate	269517	266996	262781	252921	227327	267188	88228.1	92023.9	95819.6	412651	380655	348659	275723	240744	240662
MWSslk207	3-Oxolanosta-8,24-dien-21-oic acid (Beta-Elemonic acid)	49698.6	52251.5	51665.5	54696.1	54503.8	51342.5	51404	50253.8	49103.7	53521.1	51547.5	49573.9	45283.4	49322.3	53190.9
Lmsn015919	Phytic acid	197840	199040	195300	197621	183971	193090	204857	200463	196068	193125	194974	196824	220883	216498	189857
mws0059	Quercetin-3-O-rutinoside (Rutin)	137256	145803	138798	162905	140076	71762.1	166174	145708	125242	148982	135019	121056	135429	115324	124334
pme3961	2'-Deoxyadenosine*	301797	708892	461008	1.69211e+06	503409	739695	43827	46427.1	49027.2	135715	142703	149691	529759	454691	472890
pmb0725	Tricin-7-O-(2''-feruloyl)glucoside	205232	286535	251062	128864	80482.1	141937	262884	230826	198767	266197	219399	172601	201511	182444	172027
pmp001281	LysoPC 18:1	1.32157e+06	1.4537e+06	1.43871e+06	1.33233e+06	1.20966e+06	1.24957e+06	1.28938e+06	1.37681e+06	1.46423e+06	1.53213e+06	1.48437e+06	1.43662e+06	1.52098e+06	1.41302e+06	1.29355e+06
HX1361	7-Methoxycoumarin	711889	616751	825282	654470	615217	509866	509159	576744	644328	717618	849362	981106	704077	622474	607223
Lmbn001364	4-Hydroxy-2-Oxopentanoic Acid*	377488	471258	397464	402058	378389	431186	158011	174678	191346	82177	69659.6	57142.2	267865	314801	289043
pme0274	6-Aminocaproic acid	1.16729e+06	912932	674090	3.85903e+06	3.50666e+06	3.92019e+06	754906	703041	651177	771659	768592	765525	1.78106e+06	1.67263e+06	1.51219e+06
Zmyn000155	N-α-Acetyl-L-ornithine	2.63719e+06	1.67855e+06	2.08431e+06	6.95416e+06	6.3183e+06	7.11036e+06	8.3053e+06	8.30738e+06	8.30947e+06	6.81405e+06	6.68348e+06	6.55292e+06	5.02847e+06	4.38887e+06	5.12134e+06
MWS201442	Phe-Thr	9853.14	14818.3	10943.3	106360	20226.9	46447.9	2433.59	3538.48	4643.38	6391.39	9274.38	12157.4	24302	26717.9	28679.5
MWSslk254	Kaempferol-3-O-glucorhamnoside*	84376.8	119400	63178.2	86625.5	43376	33189.9	81481.5	91807.2	102133	85722.2	74852.8	63983.5	53880.6	62328.6	54471.9
Lmhp010908	LysoPC 19:1	41534.7	27565.3	27908.9	24720.5	19376.5	21178.8	15725.2	15893.3	16061.4	56339.1	42673.7	29008.2	21485.3	22986.1	19463.2
Hmgn002833	4-Ketopinoresinol	43404.3	29496.5	19779.7	18094.1	37887.3	30825.6	36396.9	34478.9	32561	37854.4	37204	36553.7	29336.2	28991.1	25149.8
pme3017	2-Aminoisobutyric acid	8.17717e+06	1.09226e+07	9.95046e+06	7.40662e+06	9.3375e+06	8.8093e+06	6.6905e+06	6.77349e+06	6.85649e+06	5.75558e+06	5.96833e+06	6.18108e+06	8.88655e+06	8.01781e+06	7.54397e+06
pmb0818	Methoxyindoleacetic acid	446644	302846	306713	527882	546461	597192	563679	650343	737006	1.33521e+06	1.41081e+06	1.48642e+06	660964	604425	559499
Lmmn003323	2-Hydroxyhexadecanoic acid	700717	1.0978e+06	1.05448e+06	924931	1.33703e+06	1.03136e+06	700214	716793	733372	550960	555077	559195	669190	749110	790713
pme3184	2'-Deoxyadenosine-5'-monophosphate	208721	180529	171822	159405	143082	234758	58981.8	51137.3	43292.9	102797	119992	137187	128666	144117	152026
pme2122	Histamine	317090	409062	291528	377837	319936	321969	568248	583317	598385	547775	583032	618290	465937	394296	424876
pmb0863	LysoPC 16:2(2n isomer)	208769	172080	147022	152512	152693	166772	193524	198397	203270	251692	248213	244734	198808	201884	172647
pmb0468	N-Formyl-L-Methionine	27903.4	30001.5	21317.6	23530	37390.4	48756.4	22920.5	29794.3	36668.1	125024	145038	165052	48727.2	47269.4	41411.7
pme0519	D-Sucrose*	1.03172e+06	895016	947449	802509	902796	721590	1.32879e+06	1.18693e+06	1.04506e+06	1.1169e+06	1.24868e+06	1.38047e+06	1.10461e+06	1.15398e+06	977216
mws2212	Caffeic acid	1.853e+06	2.37184e+06	1.89563e+06	2.20215e+06	2.78074e+06	2.59198e+06	1.3994e+06	1.42696e+06	1.45452e+06	1.895e+06	2.045e+06	2.19501e+06	1.91433e+06	1.94324e+06	1.66002e+06
pmn001686	10,16-Dihydroxypalmitic acid	14130.9	6885.8	11601.6	6847.86	6413.06	8967.54	140436	144807	149178	75667.3	66552.6	57437.9	35784.3	42231.1	40621.1
MA10039641	Lactobiose	1.19551e+06	1.23265e+06	1.39912e+06	867932	1.07978e+06	857959	1.42839e+06	1.5808e+06	1.73322e+06	1.81189e+06	1.67449e+06	1.5371e+06	1.18988e+06	1.38976e+06	1.21805e+06
Zmgn001039	S-Ribosyl-L-homocysteine	1.11901e+06	2.42183e+06	1.79406e+06	3.17686e+06	2.12664e+06	2.73364e+06	4.60698e+06	4.34767e+06	4.08837e+06	4.78313e+06	4.93169e+06	5.08024e+06	2.83767e+06	3.36643e+06	3.17127e+06
MWS0442	Maltotriose	8.33688e+06	1.09581e+07	1.00077e+07	6.60128e+06	7.73727e+06	7.39741e+06	1.21266e+07	1.1401e+07	1.06754e+07	2.86488e+07	2.39705e+07	1.92922e+07	1.26647e+07	1.28003e+07	1.09363e+07
mws0704	O-Phosphorylethanolamine	2.61016e+06	2.19394e+06	1.83012e+06	2.87275e+06	1.98485e+06	2.08064e+06	876101	909294	942486	1.8923e+06	1.59151e+06	1.29072e+06	2.15437e+06	2.20279e+06	2.51614e+06
pme0122	N6-Acetyl-L-lysine	233336	275348	233464	303170	300660	326429	55631.4	60479.7	65328	101084	100247	99410.6	214580	234916	197840
Lhqp101805	Skimmin (7-Hydroxycoumarin-7-O-glucoside)	433970	352581	332622	203644	389480	327158	323950	329960	335970	536720	595541	654363	395375	360422	333042
MWS2056	Delta-Hexalactone	352130	358791	345699	282822	309737	337882	331458	336889	342320	283305	303137	322969	177426	159527	189609
Zazp002547	cyclo-(Gly-Phe)	515364	439674	391861	671098	704184	762089	760276	883255	1.00623e+06	1.47014e+06	1.56904e+06	1.66793e+06	858172	768928	725400
pmb2507	2-Deoxyribose-1-phosphate	302962	241004	379785	349440	525012	417647	92450.8	99944.5	107438	88745.7	102076	115407	251275	278254	234679
Zmdp000917	δ-Guanidinovaleric acid	63342.3	62744.7	71273	68234.8	68757.3	61373.1	43451	42030.4	40609.8	28152	39118.7	50085.4	55128.1	51682.9	46373.2
mws1375	Nicotianamine	7.65846e+06	7.49578e+06	7.84949e+06	7.13339e+06	7.58614e+06	6.45875e+06	2.93401e+06	3.12732e+06	3.32064e+06	3.51669e+06	3.65383e+06	3.79097e+06	6.8699e+06	6.12045e+06	5.81771e+06
pmn001681	1-(4-Methoxyphenyl)-1-propanol	1.31049e+06	1.53914e+06	843128	1.02352e+06	1.31355e+06	1.26661e+06	1.1293e+06	1.15691e+06	1.18452e+06	1.15623e+06	1.21634e+06	1.27645e+06	1.0518e+06	1.13415e+06	953528
pme3083	2-(Formylamino)benzoic acid	411798	531149	494690	528476	685562	656724	1.38758e+06	1.38371e+06	1.37984e+06	1.33091e+06	1.4211e+06	1.51129e+06	775633	806824	681533
Lmhp008589	LysoPE 18:3(2n isomer)	615141	944751	923024	732204	745531	1.00576e+06	622481	669747	717014	986502	996637	1.00677e+06	829983	704859	733965
pmc0281	Ribosyladenosine	131625	109109	136952	73547.6	115450	122228	59626.7	59699.9	59773.1	82794.2	69197.4	55600.7	110710	97163	94288.3
pmb0464	L-Aspartic acid-O-diglucoside	778496	312446	604626	617038	677124	1.30757e+06	1.47149e+06	1.21085e+06	950199	1.76106e+06	1.20575e+06	650447	846713	847578	725394
MWS0811	L-Pipecolic Acid	1.15446e+07	7.58154e+06	7.64817e+06	1.10993e+07	1.03133e+07	9.96822e+06	6.00409e+06	5.9779e+06	5.95172e+06	6.65843e+06	7.09033e+06	7.52223e+06	9.08234e+06	8.85754e+06	7.69447e+06
Lmsn003628	6'-O-Sinapoylsucrose*	1.74639e+07	2.28697e+07	2.19683e+07	2.25857e+07	1.16884e+07	1.60877e+07	1.37345e+07	1.38758e+07	1.4017e+07	1.75468e+07	1.712e+07	1.66931e+07	1.60279e+07	1.88257e+07	1.85994e+07
MWS20018	8,9-Dihydroxy-5,11,14,17-eicosatetraenoic acid	11492.5	17596.6	16034.3	12673.2	18479	14995.8	55041	63282	71522.9	32186.1	35898.2	39610.3	19062	21459.4	18146.1
pmb0981	Adenosine 5'-monophosphate	2.05847e+06	3.06635e+06	2.40787e+06	1.57553e+06	1.65282e+06	1.61495e+06	207749	202736	197722	580614	527445	474276	1.66066e+06	1.62782e+06	1.90508e+06
Lmdn000248	Verbascose	44203.1	51304.1	56802.3	131523	195981	202116	17207.8	18648.2	20088.6	25715.8	25210	24704.2	122166	120561	103848
pmp000120	Diosmetin-6-C-glucoside	16957.1	25756.7	29236.4	18941.5	42015.8	29761.8	8581.17	8885.84	9190.51	22581	21092	19603	27082	22706.7	25282.2
mws5035	L-Leucyl-L-phenylalanine	12118.9	28969.7	22366.5	177656	25017.9	73318.6	9	2707.05	5405.1	9	1688.06	3367.12	39840.5	36503.3	33411.7
pmb2787	9-Oxo-10E,12Z-octadecadienoic acid	123857	141575	125114	133522	170021	138652	237490	253636	269783	244467	233750	223033	173806	158011	188498
MWSmce052	3-Hydroxyurs-12-en-28-oic acid (3-Epiursolic acid)	4.12056e+06	5.31823e+06	5.09565e+06	3.8196e+06	4.30755e+06	4.10536e+06	5.64208e+06	5.67368e+06	5.70528e+06	3.21441e+06	3.08226e+06	2.95011e+06	3.76533e+06	4.34179e+06	4.45265e+06
mws1346	DL-2-Aminoadipic acid	965366	905314	877429	891008	990514	899265	329567	339469	349372	1.10162e+06	1.16336e+06	1.2251e+06	853386	885042	745786
mws1038	Pantetheine	545728	841714	753441	847937	690517	682313	352602	362484	372366	617548	591324	565099	550486	636151	650696
Zmln002252	Sideretin (5,7,8-Trihydroxy-6-methoxycoumarin)	180609	377163	273556	213920	158313	189332	171580	172085	172591	285252	256176	227100	230787	203286	242088
pmb0862	LysoPC 12:0	2.95065e+06	1.94236e+06	1.84748e+06	1.71956e+06	1.76019e+06	1.68747e+06	2.28298e+06	2.25025e+06	2.21752e+06	1.09615e+06	1.07573e+06	1.05531e+06	2.0244e+06	1.75049e+06	1.73176e+06
Hmyn007087	LysoPI 16:0	5164.71	5631.61	5376.16	5147.56	5316.52	4539.74	5623.29	5462.65	5302.01	5971.22	5548.7	5126.17	4762.74	5219.06	5697.73
mws0005	Tryptamine	46469.5	90551	78088.6	86003.7	102341	71181	27894.9	25183.1	22471.4	40042.1	86367.1	132692	65834	65287.7	55907.6
mws0089	Kaempferol-7-O-glucoside	65998.3	81238.3	56850.1	73347.6	44074.7	54165.2	52610.3	46746.1	40881.9	67123.6	62633.8	58143.9	66506.3	56294	58235.1
MWS3166	N-Palmitoylglycine	16884.2	20069.3	17517.7	23599.2	19442.5	24444.8	27963.2	31039.6	34116	26777.8	25745.8	24713.9	18747	22414.9	20238.8
Hamp011640	palmitic amide	314449	289746	259076	289242	264459	248840	277720	283809	289897	275614	279303	282993	302913	280100	252759
mws0467	3-(4-Hydroxyphenyl)-propionic acid	16919.8	28053.6	31666.3	237919	41291.2	57653.5	74750.5	65477.9	56205.3	73268.5	80096.2	86924	57816.1	69188.1	65346.2
MWStz040	Pterolactam	8.05259e+06	5.28362e+06	4.08348e+06	1.52634e+07	1.7331e+07	1.39197e+07	9.92475e+06	1.13356e+07	1.27465e+07	9.89059e+06	9.7646e+06	9.6386e+06	1.1495e+07	1.05882e+07	9.58921e+06
Lmhp010190	LysoPC 18:1(2n isomer)	684041	675373	619790	678828	574172	598738	595164	682918	770672	966225	1.01591e+06	1.0656e+06	819283	840195	707073
pme3081	4-(Aminomethyl)-5-(hydroxymethyl)-2-methylpyridin-3-ol	165766	151414	131734	106342	112793	126327	128690	102463	76235.7	135541	151086	166632	123797	132445	110235
Jmwn002620	Vanillic Acid-4-O-Glucuronide*	268026	479487	326882	831990	380979	729318	61383.5	70137.6	78891.6	76963.7	71733.4	66503.2	293812	336557	283997
pmb0881	LysoPE 18:2	1.07114e+06	1.02669e+06	1.1115e+06	1.09281e+06	972543	997095	923483	1.0478e+06	1.17211e+06	954022	982774	1.01153e+06	1.07148e+06	1.01237e+06	892716
MWStz073	5-Hydroxy-2-pyrrolidinone	309352	228611	218851	270720	272365	226752	193725	193046	192367	207827	225818	243809	281500	236254	248013
pmb2654	Anthranilate-1-O-Sophoroside	752941	674310	506329	871728	925959	1.1106e+06	395760	501932	608105	697736	660753	623770	973960	818475	855236
pme0001	Hesperetin-7-O-neohesperidoside(Neohesperidin)*	71938.8	98408.8	85780.9	75706.8	68596.3	62661.3	52261.9	65102.3	77942.6	88287.2	99900.4	111514	103211	97781.4	116763
MWS04455	Cis-L-3-hydroxyproline*	525900	699516	612085	477735	491722	533536	607617	607352	607088	1.19039e+06	1.07793e+06	965460	630598	594683	524424
MWS5235	12-Hydroxyoctadecanoic acid	61352.1	58761.8	62947.3	62524.9	58729.7	64233.1	76709.1	76807.6	76906.1	54705.1	70231.6	85758.2	53793.5	63928.2	62901.1
pme3011	γ-Aminobutyric acid	5.71783e+06	1.78138e+06	2.8215e+06	3.3637e+06	7.15084e+06	6.25583e+06	584260	580380	576500	916144	1.08397e+06	1.25179e+06	3.96313e+06	3.32823e+06	3.46856e+06
MWS2050	1-Aminopropan-2-ol*	20659.5	35974.5	37864.9	31299.9	47583.3	52307.9	12345.6	12406.5	12467.3	30703.4	40492.4	50281.4	38264.4	39109.1	32813.7
Lmtn000940	1-O-(3,4-Dihydroxy-5-methoxy-benzoyl)-glucoside	37155.6	41249.2	34120.4	50174	44934.1	47354.7	16982.9	18098.8	19214.6	21678.3	20694.2	19710.2	29308.2	28340.9	33675
Lmhp001430	Cyclo(Pro-Glu)	45292.1	48003.2	28573.9	45781.2	37708.3	57577.4	14052	13606.5	13161	24574.3	22320.6	20066.8	32435.7	38193.5	38439.5
pmf0314	cis-Abienol	109447	114651	116090	118649	123120	118310	118104	116809	115513	124441	121141	117842	99208.7	119286	113949
MWSmce118	Imidazole-4-Acetic Acid	1.08768e+06	1.04928e+06	922429	1.14169e+06	1.06433e+06	1.00434e+06	990433	991195	991957	1.05758e+06	1.08504e+06	1.11251e+06	1.15246e+06	1.11923e+06	962949
Lmhp008763	LysoPE 16:1(2n isomer)	392224	451020	476831	365138	370872	352454	319646	330670	341693	328582	339080	349579	350129	337870	402252
Zamn00402	sorbose*	1.34262e+06	1.39219e+06	1.45367e+06	2.41216e+06	1.80492e+06	1.89405e+06	1.53792e+06	1.48125e+06	1.42459e+06	1.49249e+06	1.54373e+06	1.59497e+06	1.66021e+06	1.92989e+06	1.63365e+06
pmd0132	LysoPC 16:0(2n isomer)	3.78245e+06	3.71017e+06	3.74457e+06	3.51635e+06	3.32348e+06	3.65932e+06	3.08497e+06	3.30501e+06	3.52505e+06	3.40824e+06	3.45733e+06	3.50643e+06	3.90676e+06	3.41111e+06	3.27469e+06
pme2529	1,5-Anhydro-D-glucitol	117857	146145	161287	137190	158899	177313	89145.5	96589.1	104033	73433.8	96687.2	119941	107508	128511	125522
Zmgn001448	2-Propylmalic Acid*	281092	178820	163652	60960.9	60619.6	80596.6	9220.63	9910.26	10599.9	13277.8	10339.8	7401.66	74293.6	86022.3	72542.5
Zmyn005252	3-Hydroxy-palmitic acid methyl ester	64446.8	90702.9	91087.9	90631.4	89020.8	97043.6	52777.1	52613.5	52449.9	50353.6	57570.6	64787.6	46244.3	55731.6	52952.9
Lmln001195	Picein (4-Acetylphenyl-glucoside)	42995.1	51160.4	76332.9	49982.1	62495.1	59297.9	47821.9	49819.5	51817.1	34881.8	36408.9	37936	51119.7	49103.4	42515.6
Hmlp002975	Isorhamnetin-3-O-glucuronide-7-O-rhamnoside	3.20296e+06	3.58046e+06	3.30803e+06	2.76882e+06	1.77685e+06	1.98955e+06	4.74461e+06	4.45551e+06	4.1664e+06	3.59783e+06	3.43748e+06	3.27713e+06	3.28875e+06	2.81577e+06	2.79039e+06
Ymjm000148	Salidroside	2.41469e+06	1.02466e+06	1.06793e+06	1.64903e+06	1.44516e+06	1.26753e+06	456571	460704	464836	1.72071e+06	1.46643e+06	1.21215e+06	1.1313e+06	1.36747e+06	1.28308e+06
pme1228	5-Hydroxy-L-tryptophan	48445.8	56576.8	46510.3	56918	59862.3	47133	43611.5	51238.3	58865.2	88314.6	100092	111870	60565.4	52881.9	50647.8
Hmhp001812	2'-O-Methyladenosine	49607.2	98300.7	73742.9	1.18747e+06	131305	395388	35053.3	34095.5	33137.6	37326.1	34329.8	31333.5	209999	173868	188547
Zmjn001813	Pimelic acid*	214083	195170	187928	199735	191594	232618	177797	180304	182810	186361	169164	151966	170171	205415	183872
pme3033	N,N-Dimethylglycine*	8.35414e+06	1.10746e+07	1.00173e+07	6.98866e+06	8.89192e+06	8.51881e+06	6.71505e+06	6.82011e+06	6.92517e+06	5.6321e+06	5.78074e+06	5.92938e+06	8.82626e+06	8.1151e+06	7.28329e+06
Zmxn110201	2,6-Dimethoxy-4-hydroxyphenol-1-O-ß-D-glucopyranoside	21762	34092.7	21735.4	23999.9	24857.9	19249.9	4096.44	3447.49	2798.53	22254.6	16620.8	10987	22179.2	18686.4	19066.3
pmb0801	4-Pyridoxic acid-O-glucoside	714507	937642	898709	841110	828577	798033	369640	400222	430805	489782	480657	471531	724375	694530	600405
mws4052	1-Aminocyclopropane-1-carboxylic acid	623704	618000	534320	661305	713637	638090	466875	503904	540933	595444	611692	627941	668811	733160	604437
Lmbn001467	5-Acetamidopentanoic Acid	101095	106581	108084	117127	92210.9	88453.6	23589.3	22237.4	20885.4	39866.4	39124.7	38382.9	66107.1	79838.6	76378.6
MWS201403	Lys-Ala	150938	126515	105622	172726	140170	123715	119836	141337	162839	72609.9	78319.8	84029.7	149887	129433	125725
pmb0883	LysoPE 18:0	41100.2	54361.4	62914.9	51106.2	42945.7	50952.1	35755.1	41651	47546.9	44749.4	47110	49470.5	52881	47842.4	43609.3
Lmqp000427	N-Methyl-Trans-4-Hydroxy-L-Proline	1.13651e+06	1.56612e+06	1.59655e+06	844738	892930	898988	1.18292e+06	1.14243e+06	1.10194e+06	1.03974e+06	1.02059e+06	1.00144e+06	1.27071e+06	1.11273e+06	1.05719e+06
MWS5083	Flavin Single Nucleotide(FMN)	61669.9	56698.8	49100.8	68736	62714.5	68905.4	36083	34298.3	32513.6	25517.6	26770.9	28024.1	50388.7	41749.3	44582.5
pmb0876	LysoPE 16:0	1.18716e+06	1.15085e+06	1.19513e+06	1.16229e+06	945284	1.05724e+06	780051	812583	845115	859529	897245	934961	1.19316e+06	1.10136e+06	982565
Zmjp003463	Vitexin-2''-O-xyloside	1.47455e+06	1.68366e+06	1.65344e+06	1.54496e+06	1.03069e+06	1.3231e+06	1.13338e+06	1.0554e+06	977414	796774	671524	546274	1.37796e+06	1.25291e+06	1.13528e+06
Lmbn005923	Crepenynic acid	405200	511956	492024	430509	418805	479362	415619	429395	443171	689072	658465	627857	409119	486483	486191
Lmhp002031	L-Leucyl-L-Leucine	12341.4	27738.3	23386.3	226156	22859.7	72347.1	9	9	9	9130.47	7254.14	5377.81	45225.2	38023.5	45227.2
mws2523	Trehalose 6-phosphate	4.41028e+06	4.06505e+06	5.38575e+06	3.46085e+06	4.73872e+06	4.94672e+06	1.54344e+07	1.48582e+07	1.4282e+07	7.92315e+06	8.12075e+06	8.31835e+06	6.68271e+06	5.68838e+06	6.83663e+06
MWSslk184	3,6'-Disinapoylsucrose	6.6852e+06	1.03618e+07	9.09419e+06	7.88593e+06	4.84854e+06	6.45652e+06	7.67142e+06	7.18271e+06	6.694e+06	9.01844e+06	8.48269e+06	7.94694e+06	6.344e+06	7.49918e+06	6.37283e+06
pme3968	7-Methylguanine	13453.6	22104.4	11383.8	49122.1	32576.5	19460.6	13817.6	13993.1	14168.5	15564.2	17056.9	18549.5	15198.2	15923.4	13140.7
mws0671	L-Homoserine*	2.05182e+06	1.8085e+06	1.78168e+06	2.45114e+06	2.24441e+06	2.63299e+06	1.1264e+06	1.17212e+06	1.21783e+06	1.55484e+06	1.59123e+06	1.62761e+06	2.13809e+06	1.93533e+06	1.75779e+06
MWSmce501	Protocatechuic Acid Methyl Ester	15045.1	34779.9	45965.8	15637.5	30257.3	29214.7	238890	261204	283518	215745	218269	220793	80308.2	93996.7	79093.8
Cmmn012997	Abietic acid	248567	314319	295573	256488	263381	326173	235919	256378	276837	302303	288015	273726	274867	301410	247577
pmp001198	6-Deoxyfagomine	208261	156824	117831	674394	539503	633918	137372	134163	130954	125501	124209	122916	288770	265756	237067
pme2890	L-Homocystine	14454.6	29257.6	14998.2	171968	26201	60595.1	9	9	9	8943.25	7554.27	6165.28	43570.4	49997.8	52975.8
ML10197929	Creatine	254234	104986	121423	285602	132740	157319	76076.4	63325.5	50574.7	103731	104956	106180	129064	134919	155282
pme2746	Riboflavin 5'-Adenosine Diphosphate	158903	148109	161480	180151	149093	173198	67362.2	58011.9	48661.7	81499.9	81603.7	81707.4	123842	150085	132564
pme2914	3-Hydroxy-3-methylpentane-1,5-dioic acid	660193	613109	638442	793505	903915	917055	546223	506326	466428	917293	994966	1.07264e+06	640443	720476	781062
Zmhn000892	4-O-Glucosyl-3,4-dihydroxybenzyl alcohol	58339.5	61773.4	50554.4	57131.6	79404.7	66055.8	18723.7	18424.6	18125.6	7214.16	8428.65	9643.14	43932.2	42483.6	50956
Lmxp000939	Zarzissine	726634	980954	979962	2.1046e+06	1.41133e+06	1.13403e+06	3.97263e+06	4.52088e+06	5.06913e+06	2.23056e+06	2.36037e+06	2.49018e+06	1.87272e+06	1.69905e+06	1.53576e+06
pmb0532	Inosine 5'-monophosphate	157128	251237	148617	124813	126585	132846	19084.2	24276.1	29468.1	48642.3	43064.2	37486	125834	115832	140960
mws1292	Isoschaftoside	2.73429e+06	3.03417e+06	2.6782e+06	2.50518e+06	1.8362e+06	2.2425e+06	2.139e+06	1.91373e+06	1.68847e+06	1.53522e+06	1.47932e+06	1.42342e+06	2.38926e+06	1.97633e+06	2.08525e+06
mws0093	Coniferyl alcohol	15373.7	62192.7	12542	105196	50678.6	77313.3	3040.9	3504.65	3968.4	4058.38	2892.59	1726.81	24253.1	27491.3	29622.4
mws0126	LysoPC 18:0	4.79168e+06	5.62006e+06	5.86885e+06	5.25875e+06	4.98693e+06	5.37652e+06	3.66975e+06	4.06991e+06	4.47007e+06	3.78759e+06	3.91814e+06	4.04869e+06	5.51272e+06	4.69091e+06	4.62703e+06
MWS0274	DL-3-Phenyllactic acid	16357	25970.7	24626.7	222133	32764.1	61790.6	40936	42810.1	44684.3	46249.5	54782.8	63316.1	49504.5	59587.6	58739.9
Lmtn002233	Androsin	319443	1.21951e+06	406415	597946	775204	1.49783e+06	249912	232916	215919	431616	456278	480941	581625	700468	603193
MWS0132	Oxiglutatione	1.69272e+06	1.84192e+06	1.23753e+06	1.30583e+06	1.92793e+06	2.05253e+06	2.36654e+06	2.47064e+06	2.57473e+06	1.70572e+06	2.0869e+06	2.46807e+06	1.76662e+06	1.65884e+06	2.01576e+06
pma1303	LysoPC 16:2	213564	175677	150491	160593	157709	168024	179818	196539	213260	251112	245736	240361	197054	198392	165072
pmn001497	Dendrocrepine	3.44113e+06	3.65593e+06	4.11226e+06	4.09075e+06	4.28165e+06	5.00715e+06	4.79282e+06	3.781e+06	2.76918e+06	1.87026e+06	2.5237e+06	3.17713e+06	3.23507e+06	2.64119e+06	2.99632e+06
MWSmce116	5'-Deoxyadenosine*	194748	554955	338015	1.03038e+06	407386	596891	29603.5	33934.5	38265.5	80989.1	93052.1	105115	387418	395589	327029
mws0255	Cytosine	241654	229121	195403	191658	159005	181596	348252	316429	284605	446603	424952	403301	282670	256846	230624
pme0257	Uracil	687706	491989	480796	738744	456510	536027	181681	199536	217390	117340	105018	92694.9	417003	452670	369170
Zmfn000481	Uridine-5'-Diphosphate-D-Xylose	2.62278e+06	2.72009e+06	2.60946e+06	2.02672e+06	2.00298e+06	2.06032e+06	36597.4	30019.4	23441.3	58895.7	56461.6	54027.6	1.63522e+06	1.98986e+06	1.74155e+06
pme2024	Serotonin	1.03985e+06	1.11517e+06	736941	777815	1.17603e+06	1.49252e+06	719494	967192	1.21489e+06	4.29145e+06	5.42657e+06	6.56169e+06	1.84767e+06	1.66842e+06	1.50687e+06
mws0248	Uridine	850372	2.13516e+06	1.94496e+06	5.68281e+06	2.40991e+06	3.13336e+06	4.37943e+06	4.48146e+06	4.58349e+06	5.65205e+06	5.42431e+06	5.19656e+06	2.79652e+06	2.9366e+06	2.40373e+06
MWS1962	cis-Citral	210820	153967	188592	252630	180134	207712	159209	184081	208953	109385	109940	110496	198258	215038	175222
MWS00327g	L-Isoserine	6.10402e+06	5.39927e+06	4.71531e+06	5.81989e+06	5.22609e+06	5.19603e+06	3.34835e+06	3.47457e+06	3.60079e+06	4.34289e+06	4.74164e+06	5.1404e+06	5.9608e+06	5.11498e+06	4.94381e+06
Lmsn002548	1-O-Caffeoyl-β-D-glucose*	284104	437771	316892	863042	347978	861193	89160.1	97511.7	105863	110543	108019	105496	330855	282761	274824
Zmyn007277	Avenanthramide D	14601.4	20228.6	12661.2	24400.5	36054.6	23072.7	10605.4	8662.33	6719.24	19191.4	20713.7	22236	16575.4	14869	18270.3
pmb0636	Orientin-7-O-arabinoside	31494.9	51303.5	22370.2	32995.1	33145.7	47144.4	29037.1	41475.2	53913.3	122834	113274	103715	51936.4	42865.3	51055.1
pmb2857	L-Glutamic acid-O-glycoside	2.63039e+06	2.43827e+06	2.87683e+06	1.98352e+06	2.86723e+06	2.47583e+06	1.04759e+06	1.0329e+06	1.01821e+06	1.31393e+06	1.30753e+06	1.30113e+06	2.04091e+06	2.23556e+06	2.50642e+06
Lmyn001519	L-Malic acid-2-O-gallate	8321.47	5172.55	2437.35	14967.8	16429.2	14642	4255.2	4658.93	5062.66	5516.87	5834.02	6151.17	9344.83	10411.3	11505
mws0724	8-Hydroxyguanosine	51924.4	52379.5	50380.3	63022.4	69304.9	55577.8	65538.4	62439.7	59341	69619.5	67785.2	65950.9	32941.6	35243.8	40272
Lmhp010515	LysoPC 17:0(2n isomer)	252539	306474	268660	205638	196218	251086	128641	133192	137744	190104	182065	174026	239568	195405	211528
Lmhn001386	Vnilloyltartaric acid	60185.6	1.57498e+07	211331	8771.37	164209	17293.3	333431	347848	362265	2.16469e+07	1.37941e+07	5.94121e+06	3.53124e+06	4.04899e+06	4.34791e+06
MWS1771	L-Tyrosine methyl ester	19363.1	23223.9	17681	29214.3	21702.3	29036.2	4487.46	4145.09	3802.72	27478.1	19693.7	11909.3	19938.9	24540	22958.1
pmb0736	Tricin-7-O-Glucoside*	3.67351e+06	3.88019e+06	3.24734e+06	2.95805e+06	1.68707e+06	2.25642e+06	3.86971e+06	3.82926e+06	3.78882e+06	3.20402e+06	3.04588e+06	2.88773e+06	3.31543e+06	3.26462e+06	2.73242e+06
MWS201388	Asn-Hyp	22044.1	20130.7	23336.4	19575	21635.1	29122.5	27111.5	22052.3	16993.1	37779.5	29755.4	21731.3	25539	27791.7	22546.5
mws0289	LysoPE 18:1	5.46396e+06	6.30102e+06	7.06337e+06	6.69109e+06	4.81352e+06	5.43296e+06	5.42167e+06	5.52918e+06	5.63668e+06	5.50497e+06	5.44565e+06	5.38633e+06	6.86213e+06	5.69136e+06	5.83435e+06
pmb0964	Isopentenyladenine-7-N-glucoside	2.52274e+06	2.56889e+06	2.62778e+06	2.12077e+06	2.59996e+06	2.5027e+06	4.32384e+06	4.3317e+06	4.33956e+06	4.97157e+06	4.51299e+06	4.05442e+06	3.16319e+06	2.57064e+06	2.82277e+06
mws1333	Melibiose	1.34619e+06	1.31205e+06	1.27682e+06	934133	1.11211e+06	1.12848e+06	1.83778e+06	1.89024e+06	1.94269e+06	1.8736e+06	1.80934e+06	1.74508e+06	1.1563e+06	1.35712e+06	1.41908e+06
mws1478	Nicotine	1.23595e+06	684315	880373	862300	692367	1.03756e+06	399222	421583	443944	248970	297535	346100	784894	740471	637461
MWStz091	Cyclo(L-Ala-L-Pro)	34288.3	33614.6	40222.1	37956.2	34700.1	35142.9	55917.6	52982.1	50046.7	35821.5	37667	39512.5	37587.6	36180.4	43910.7
Zmjp000966	Vidarabine	1.0072e+06	2.04659e+06	1.66402e+06	2.94778e+06	1.67086e+06	1.67598e+06	3.18479e+06	3.26615e+06	3.34751e+06	3.37977e+06	3.41922e+06	3.45867e+06	2.33375e+06	2.33654e+06	1.93481e+06
Zmzp000145	Trimethyllysine	1.72375e+06	1.96092e+06	1.79356e+06	2.13825e+06	1.9096e+06	1.97497e+06	1.34237e+06	1.39313e+06	1.44389e+06	1.80022e+06	1.76357e+06	1.72692e+06	2.04479e+06	1.7262e+06	1.69932e+06
MWSmce295	1-beta-D-Arabinofuranosyluracil	18270.1	51849.3	68841.8	93427	41890.2	54179.3	56063.4	51339.1	46614.8	69061.6	65048.4	61035.1	52375.5	45832.6	42665
MWSmce016	Nicotinic Acid Methyl Ester(Methyl Nicotinate)	564233	518853	529255	378326	382916	371174	166877	178711	190546	262871	296338	329805	534394	457349	439624
MWSslk257	Cytidine 5'-monophosphate(Cytidylic acid)	54664.1	102994	49007.9	50087.6	51861.4	56818.4	14590.2	19908.3	25226.4	52975.2	41886.8	30798.5	64521.5	52226.4	57771.4
pmb3081	Glucarate O-Phosphoric acid	261381	226516	208795	312037	155250	172591	41269.7	29607	17944.3	5834.51	8806.27	11778	187985	179112	152566
pmb0782	Piperidine	397048	277509	207928	1.34486e+06	869316	1.2598e+06	265549	247261	228972	248432	249520	250607	550918	505629	444735
MWStz063	2-Ethyl-2,6,6-trimethylpiperidin-4-one	231748	375890	301082	204077	223211	176779	155581	172508	189436	125683	122598	119513	196923	194088	161603
MWSmce331	Azetidine-2-carboxylic acid*	2.36028e+06	2.11869e+06	1.91933e+06	2.42352e+06	2.42127e+06	2.17378e+06	1.65919e+06	1.78532e+06	1.91145e+06	1.96345e+06	2.04214e+06	2.12082e+06	2.4212e+06	2.20196e+06	1.95164e+06
mws0972	6-Hydroxyhexanoic acid	48925.5	45717.3	43469.9	44687.5	65603.5	56326.6	374395	332011	289628	148783	138654	128526	94874	117687	106522
MWSslk097	Dimethyl phthalate	1.62609e+07	1.45292e+07	1.54713e+07	1.44121e+07	1.23204e+07	1.34776e+07	1.42951e+07	1.51446e+07	1.59942e+07	1.16984e+07	1.34813e+07	1.52642e+07	1.64731e+07	1.32854e+07	1.54278e+07
pmf0526	Isoimperatorin	57509.6	57368.1	31062.4	85084	53454.9	122224	4626.42	6027.79	7429.17	67306	64177.3	61048.6	63073.3	51052.1	60221.5
pmp000970	Hispanolone	20872.1	16025	21813.2	21527.6	24265.7	24463.4	120064	118304	116544	58896	55708	52520	54976.7	44748.9	53504.4
mws0133	Nicotinamide	200947	215916	170786	160517	163697	165979	47690.9	47981.2	48271.5	62063.9	63050	64036.1	147744	140078	119323
Lmgp002593	3-hydroxybenzaldehyde	63186.8	89065.7	63126.1	63093.5	56874.8	33926.3	62667.5	54871.9	47076.3	53150.4	26579.7	9	58059.1	62048.3	71542.6
mws0884	Cyclic 3',5'-Adenylic acid	137272	66547.9	54444.6	198108	148129	167792	115341	119920	124498	55305.4	55960.2	56615.1	104281	121562	129408
pmf0440	4-MethoxycinnaMaldehyde	430101	397659	405757	404357	428272	424652	420739	433813	446888	365138	396793	428448	445684	432689	362133
Wmmn002441	(E)-Linalool-1-oic acid	30336.3	37181.3	28703.2	19613.2	27190.6	38194.8	19854.9	19637.3	19419.7	30218.5	21877.6	13536.7	32637.3	32621.6	26828.1
MWS3270	Quinolinic Acid	4.19402e+06	3.64646e+06	3.63131e+06	4.42754e+06	4.2251e+06	4.50516e+06	1.10483e+07	7.69961e+06	4.3509e+06	2.69761e+06	2.2032e+06	1.70878e+06	4.93249e+06	5.71204e+06	4.63523e+06
Hmtp000776	4,5,6-Trihydroxy-2-cyclohexen-1-ylideneacetonitrile	16217.1	14714.5	12570.2	86303.4	59255.1	81206.5	9740.59	10975.7	12210.8	13022.6	15701.3	18380.1	38507.5	40136	32458.9
Ymjm000142	5-O-Caffeoylquinic acid methyl ester	1.65209e+06	1.7408e+06	1.8621e+06	1.24488e+06	872042	970705	1.00904e+06	1.07481e+06	1.14057e+06	1.09753e+06	1.08651e+06	1.0755e+06	1.21698e+06	1.21691e+06	999700
MWS4471	N-Alpha-Acetyl-L-Asparagine	25571.6	44918.2	30426.9	64390.9	76647.6	73378.3	94438.2	104372	114305	86407.8	80143.2	73878.6	51896.3	63885.8	62296.4
Lhhp120814	Eugenol	45050.8	68610.4	79491.7	51434.5	32279.2	41731.4	84953.8	84758	84562.2	81374.6	92801.3	104228	63310.3	53860.3	66901.5
pme0008	L-Citrulline	148300	106018	98025.1	182809	253799	265711	153169	169441	185713	163184	167433	171682	185541	183616	151495
pmp001264	Hexadecylsphingosine	2.14374e+06	1.77585e+06	1.85978e+06	1.73558e+06	1.8948e+06	1.58639e+06	1.83863e+06	1.90513e+06	1.97162e+06	1.77055e+06	1.80515e+06	1.83975e+06	1.81621e+06	1.59799e+06	1.45924e+06
pme1184	2'-Deoxyguanosine	26566	68959.6	64462.6	184764	83644.6	101391	5151.75	4987.64	4823.53	15924.6	18145.5	20366.4	72435.1	59096.9	61310.5
pmb0530	Nicotinic acid adenine dinucleotide	304095	462636	262008	394667	355792	359651	123067	120850	118633	156675	183622	210568	306124	275368	244662
pme0490	Nicotinic acid (Vitamin B3)	859909	1.09427e+06	773049	880602	1.10865e+06	944171	3.4525e+06	3.35242e+06	3.25234e+06	2.45883e+06	2.48311e+06	2.50739e+06	1.69942e+06	1.4461e+06	1.38011e+06
Lwhp010633	Echinopsine	942903	1.04675e+06	715301	738142	1.17949e+06	1.38686e+06	657796	893119	1.12844e+06	4.16018e+06	4.93467e+06	5.70916e+06	1.69011e+06	1.60094e+06	1.35499e+06
Zmdp002216	L-γ-Glutamyl-L-leucine	126637	245861	143554	260237	354653	347259	44323.7	49920.1	55516.4	81786.7	57016.3	32245.8	156930	127647	132826
mws5042	L-Glycyl-L-phenylalanine	61565.2	68887.7	62859.6	534341	98056.4	425430	9	8764.06	17519.1	22462.2	19388.8	16315.4	158977	145203	126787
pmp001251	LysoPC 18:2(2n isomer)	2.72483e+06	2.41318e+06	2.41922e+06	2.36794e+06	2.25151e+06	2.39269e+06	2.865e+06	2.79737e+06	2.72975e+06	3.07568e+06	3.12839e+06	3.18111e+06	2.99909e+06	3.05366e+06	2.47446e+06
pmb2833	3-O-Feruloylquinic acid-O-glucoside	27192.8	27839.7	24485.2	24724.6	17101.9	20537.4	7290.76	6663.54	6036.32	4842.49	7861.15	10879.8	14050.3	17621.5	16240.2
Lmdn001560	6-DeoxyCatalpol	21256.7	29522.7	24214.9	24699.2	19036.6	19904.7	13182.4	13431.2	13680.1	11107.1	11972.8	12838.6	15612	19226.2	16286.3
pmp001270	LysoPC 16:1	1.76366e+06	1.93145e+06	1.61258e+06	1.69657e+06	1.61831e+06	1.69907e+06	847989	985787	1.12359e+06	1.8547e+06	1.94906e+06	2.04343e+06	1.87813e+06	1.60023e+06	1.5192e+06
Zmjp003179	Orientin-2''-O-xyloside	58389.8	60851.5	41774.1	59262.1	44313.1	73954.3	96944.6	88246.9	79549.3	211473	207536	203599	64917.3	69785.3	80788.2
Lmtp002474	Apigenin-6-C-(2''-glucosyl)arabinoside	2.41207e+06	2.77356e+06	2.44445e+06	2.42258e+06	1.74111e+06	1.98905e+06	1.5899e+06	1.71003e+06	1.83016e+06	1.29554e+06	1.31702e+06	1.3385e+06	1.59926e+06	1.99287e+06	1.91089e+06
Qmkp093004	Indole-3-carboxaldehyde	6.1311e+06	5.4672e+06	5.41089e+06	8.50902e+06	8.4419e+06	8.83599e+06	7.8355e+06	9.35814e+06	1.08808e+07	1.72543e+07	1.85741e+07	1.98938e+07	9.96385e+06	8.79286e+06	7.94726e+06
pmp001079	Luteolin-7-O-neohesperidoside (Lonicerin)	58887.7	97461.3	48876.8	72273.2	38085.5	39670.3	74889.3	82811.9	90734.4	84150.6	85370.8	86591	82073.6	69962.8	66236.8
mws0091	Quercetin-3-O-glucoside (Isoquercitrin)	20908.4	39959.2	7858.7	17265.7	37982.7	25322.8	94990.7	59467.7	23944.7	57426.4	36652	15877.6	30328.8	30321.7	36733.2
Lmgp004959	Tricin-7-O-neohesperidoside*	5.0989e+06	4.71136e+06	4.48352e+06	5.63296e+06	2.83443e+06	2.71467e+06	6.78075e+06	5.95501e+06	5.12927e+06	5.60729e+06	5.4119e+06	5.21651e+06	4.89265e+06	3.92738e+06	4.21067e+06
Hmgp003086	Tricin-7-O-rutinoside*	5.0989e+06	4.71136e+06	4.48352e+06	5.63296e+06	2.83443e+06	2.71467e+06	6.78075e+06	5.95501e+06	5.12927e+06	5.60729e+06	5.4119e+06	5.21651e+06	4.89265e+06	3.92738e+06	4.21067e+06
pme0152	5,6-Dihydro-5-methyluracil	105730	80781.9	86379	79285	61743	83273.6	60416.3	63010	65603.7	57921.6	66392.1	74862.6	97851.5	80636.6	80795.8
mws0061	Quercetin-3-O-galactoside (Hyperin)	37842.6	55655.7	22110	35231.8	62827.7	37161.2	163473	100153	36832.2	83565.8	54698.7	25831.6	49097.5	56598	45213.7
pme2735	S-(5'-Adenosyl)-L-methionine	375125	510359	467342	538901	684528	669170	9	1385.61	2762.21	15734.4	12655	9575.61	348545	354168	285788
MWSmce585	Methyl 3-aminopropanoate*	4.1156e+06	5.8838e+06	5.58295e+06	4.29012e+06	4.636e+06	4.87587e+06	3.64144e+06	3.68756e+06	3.73368e+06	3.03691e+06	3.09751e+06	3.1581e+06	5.13911e+06	4.17138e+06	4.30409e+06
Zmzn000078	Dihydroxyacetone phosphate	802875	561601	562209	1.35411e+06	773815	915865	274082	273321	272560	352923	319140	285356	660760	536588	662612
pmb0854	LysoPC 18:3	5.68689e+06	7.8283e+06	7.36524e+06	6.27179e+06	7.34234e+06	6.85763e+06	7.75442e+06	8.15539e+06	8.55637e+06	1.59892e+07	1.57471e+07	1.5505e+07	9.25193e+06	7.68095e+06	7.53789e+06
Lmbn001162	Esculetin-7-O-glucoside	26555.7	39381.3	53765.5	22489	55107.4	44215.1	62210.6	53595.5	44980.3	70473	62257.2	54041.4	41519.5	51483.6	43370.3
pmb2997	Chrysoeriol-7-O-Sophoroside-5-O-glucuronide	33688.8	78621.3	55141.8	25224.2	12351.5	21126.1	119024	121726	124429	85630.7	84979.2	84327.6	49508.6	47622.3	39468.2
Lmhp008337	LysoPE 14:0(2n isomer)	1.41463e+07	1.39034e+07	1.4346e+07	1.22766e+07	1.20936e+07	1.28305e+07	9.66458e+06	1.02001e+07	1.07356e+07	6.79563e+06	6.4545e+06	6.11337e+06	1.29613e+07	1.17545e+07	1.02321e+07
Zmxp005470	Tricin-7-O-(6''-O-malonyl)glucoside	88988.8	86461.8	63297.3	95975	60783.3	73390.4	41794.9	41605	41415.2	50177	43713.6	37250.1	60358	73630.6	60494
MWS2027	Barbituric acid;Malonylurea;2,4,6-Pyrimidinetrione	903997	774290	691591	624627	464411	482987	387420	391318	395215	205023	199211	193398	670181	571892	534752
Zmgn000216	2-Hydroxyethylphosphonic acid	58110.3	53895.2	62931.1	244223	265859	86319.9	11376.8	5692.92	9	7147.15	9757.89	12368.6	106743	88287.6	86696.3
Lmfp006902	Centrolobol	23695.2	11944.5	13898.8	76284	15621.5	113748	9	9	9	16825.8	15373.1	13920.3	43190.5	34521.2	36611.3
mws1015	Esculin (6,7-Dihydroxycoumarin-6-O-glucoside)	24583.4	31608.6	40128.7	26986	69457.3	30699.1	50007.5	49212	48416.5	58634.9	50228.5	41822.1	31918.8	35088.4	40350.2
Lmhp009349	LysoPE 20:4(2n isomer)	23108.2	24397.6	27993.4	23533.1	24831.5	23482.7	22888.5	27456	32023.4	26998.4	21757.4	16516.4	21991	22931.4	18182.7
Lmbn005172	2,6-Dimethoxybenzaldehyde	19175.7	25156.9	27879.4	229440	44729.3	40854.3	51190.7	51955.7	52720.7	56209	59331.2	62453.4	49137	39504.4	41042.9
pme0026	L-Lysine	640260	565308	504655	1.00502e+06	791653	976246	42256.1	45806.7	49357.2	193411	182893	172376	665266	666989	536903
pmb2165	LysoPC 10:0	49853.3	29197.3	21101.2	23400.2	18996.3	20942.4	121859	110740	99621.1	50400.5	51309.9	52219.3	39904.8	32097.2	39768.7
pmb0764	4-Methyl-5-thiazoleethanol	38753.7	46532.7	37840.5	30502.3	44094.6	35352.4	521534	526890	532247	239342	280500	321658	146738	164211	128941
Lmlp002990	Isosaponarin(Isovitexin-4'-O-glucoside)	80001.1	89717.9	85903.7	101679	168997	93860.6	63096.5	74902.8	86709.1	120178	109242	98305.6	89354.2	112421	95616.9
ML10195036	3-Dehydrosphinganine	10563.6	15601.8	13633.2	17231.2	15542.5	13592.5	20734.2	23539.3	26344.4	8462.64	9237.19	10011.7	38293.1	39343.6	31273.3
MWS1983	Maltitol	2.84062e+06	3.14464e+06	3.09642e+06	2.0944e+06	2.76194e+06	2.25647e+06	4.59924e+06	4.16938e+06	3.73952e+06	4.67629e+06	4.53101e+06	4.38572e+06	3.67329e+06	2.89415e+06	3.48591e+06
MWS0631	S-Sulfo-L-Cysteine	77904.3	140483	124244	143724	184346	190030	135472	135681	135890	117378	126874	136369	125945	159115	135810
mws0224	DL-Methionine	982413	764843	848864	2.55496e+06	1.72342e+06	2.32693e+06	220920	219555	218189	318157	310955	303753	1.13059e+06	1.00399e+06	886072
mws5045	12-Hydroxydodecanoic acid	20056.5	20173	21923.7	24069.1	22892	22148.8	22545.8	24254.4	25963	21684.2	21935.1	22186.1	22480	23910.7	18794.4
MWS2426	Tryptophan glutamic acid	5514.26	12693.2	9639.14	107672	17273.1	39583.5	8302.97	9707.91	11112.8	16716.4	19868.8	23021.2	22130.9	28269.2	25242.5
mws0018	Spermine	63547.2	82767.9	82921.5	98282.5	94087	42637.3	35779.8	17894.4	9	163327	217020	270713	109308	88277.3	89994.8
MWSmce140	trans-Trimethoxyresveratrol	26394.6	14523.2	11628.8	16301.5	12773.4	22867.9	13098.4	13930.3	14762.1	4667.09	5974.82	7282.55	15281.4	11975.2	14228
pmb2804	13S-Hydroperoxy-9Z,11E-octadecadienoic acid	146721	136598	135330	197822	275313	153380	308155	330228	352302	262197	269873	277549	157104	146391	184981
mws1200	Trans-4-Hydroxycinnamic Acid Methyl Ester	22860.4	30347.3	35155.2	27515.9	31719	37025.7	62803.1	81503	100203	441022	382330	323637	112907	96202.4	89217.5
pma2987	Histidinol	3.2176e+06	2.11603e+06	1.7838e+06	2.8232e+06	2.11464e+06	2.48377e+06	2.15472e+06	2.15779e+06	2.16086e+06	1.32802e+06	1.31674e+06	1.30545e+06	2.21752e+06	2.62815e+06	2.08569e+06
Wafn003429	3-Methylbutyl 6-O-(alpha-L-arabinopyranosyl)-beta-D-glucopyranoside	18043.7	26819.1	14889.3	20666.3	18028.4	15638.2	27059.4	24553.2	22046.9	32096.1	28102.6	24109.2	12740.1	14926.4	16314.8
Yshj000011	2,6-dimethoxy-4-hydroxyphenyl-1-O-beta-D-glucopyranoside	75521.9	58244	68289.5	51618.1	49024.5	67113.5	25847.4	36431	47014.5	27664.1	22918.5	18172.9	42521.8	53271.1	52945.6
Lmyn006227	Galangin (3,5,7-Trihydroxyflavone)	27030.9	20278.9	18637.5	35362.2	53110	27011.8	14094.5	12549.2	11003.8	18054.3	19577.6	21101	25422.9	32571.6	30028.2
pmb0998	Guanosine 5'-monophosphate	161639	323814	235603	173711	153933	172183	20395.9	18337	16278.1	33730.9	34003	34275.2	215091	170960	180017
MWSmce220	D-Glucono-1,5-lactone*	185027	150978	138004	207607	161747	198161	103421	132277	161132	123679	123230	122780	140341	178311	171551
pmf0096	Oxalic acid	186272	47716.6	46324.5	299113	185197	153610	32863.4	34860.1	36856.9	37950.8	34548.3	31145.8	140219	135080	110391
mws0913	Kaempferol-3-O-galactoside (Trifolin)	153424	189456	162702	140907	268799	112888	178018	172905	167791	213199	200549	187899	125260	156408	157045
MWS4309	Glycyl-tryptophan	21618.1	30165.4	26399.5	144855	98134.5	124594	6489.62	18331.2	30172.7	35902.1	27201.5	18501	45857.9	58605.7	55718.5
pme2566	5-L-Glutamyl-L-amino acid	272221	196799	193331	205376	284736	220764	218885	225151	231418	278229	252848	227466	210126	263679	218074
pme1987	L-Alanine	86342.7	97479.9	78938.9	49602.4	44568.4	70986.1	55239.5	53899.4	52559.4	64948.3	61507.4	58066.4	66201	76636.3	85249.5
pmb3079	N-Acetyl-D-glucosamine-1-phosphate	101896	473707	163788	145050	292343	178372	264071	248468	232865	350874	258233	165593	193768	222859	173748
Lmfn000604	6-O-Galloyl-β-D-glucose*	60121.2	77329.7	65502.6	74945.7	104855	81884.5	44528.7	46024	47519.3	54481.1	53298.5	52116	67011.3	63779	52407.2
pme2292	Putrescine	80452.9	52142.7	47535.2	57156.2	50320.9	49868.8	46216.9	47753.6	49290.3	28610.3	35696.1	42781.9	74264.6	58699.6	62046
Lmyn002403	Mandelic acid-β-glucoside	21084.6	22839.1	24209.4	41246.5	32391.5	33355.6	30022	28140.5	26259	30643.6	31028.7	31413.8	21680.8	27659.7	23511
pme1286	S-(5'-Adenosy)-L-homocysteine	181488	148950	193459	269461	235175	281700	48228.8	56125.9	64022.9	99172.5	94408.6	89644.7	172145	163819	134458
MWS201469	Glu-Arg	71857.9	122189	101004	155011	273389	228566	109618	117043	124468	102024	99762.8	97501.6	173706	134607	157389
MWS1840	Triethylamine	54031.7	53124.1	65137.5	66098.7	91433.6	51219.2	47544.3	42619.9	37695.5	22708.3	29840.7	36973	63224.4	59304.1	49126.2
Lmrj002087	L-Isoleucyl-L-Aspartate	96319.9	120389	67946.5	43222.5	42346.2	53938.6	36061.3	52315.6	68569.9	31247	37473.6	43700.3	38455.4	43977.3	34079.2
Hmtn001288	Methyl 2,4-dihydroxyphenylacetate*	30325.9	29254.9	25470.6	71005.1	42902.7	57943.3	20796.4	19137.2	17478	29495.8	28726.8	27957.7	31481.5	38298.6	30319.1
mws1090	Glucose-1-phosphate*	1.89189e+06	1.62857e+06	895182	1.24895e+06	1.63555e+06	1.84205e+06	12719.4	8859.74	5000.1	16525.2	13714.9	10904.6	783710	754013	953151
MWS00204g	N-Ethylglycine*	8.31869e+06	1.11337e+07	9.9521e+06	7.48342e+06	9.24625e+06	7.88305e+06	6.28585e+06	6.60151e+06	6.91717e+06	5.45921e+06	5.79681e+06	6.13441e+06	9.65811e+06	7.77432e+06	7.77471e+06
Hmmn002544	Ferulic acid-4-O-glucoside	24423.1	229537	36246.4	35488.4	55214.5	50212.5	94871.5	91690.8	88510	91885	83768.5	75652.1	69303.9	64559.8	53513.8
mws0355	Catechin gallate*	81183.6	76963.7	56974.3	30738.5	57481.1	78146.8	68165.1	71715	75264.8	34699	36343.1	37987.3	61895.6	60327.8	75943.2
pme2268	Trigonelline	1.80992e+06	1.60664e+06	1.85006e+06	1.15497e+06	1.14637e+06	1.05626e+06	1.12871e+06	1.07855e+06	1.02839e+06	170657	154124	137592	1.42265e+06	1.21456e+06	1.10282e+06
Zmzp005934	Stearamide	10210.5	12830.3	10326.4	13084.1	13566.1	9913.88	9252.98	9729.01	10205	9102.64	9706.62	10310.6	11548.3	9341.25	9224.69
Lmzp004885	Tricin (5,7,4'-Trihydroxy-3',5'-dimethoxyflavone)	91843	130128	74144.1	118003	124652	64086.7	44786.5	49062.9	53339.2	25841.7	29064.8	32287.8	74876.1	85056.3	65428.1
Wafn002827	Dihydroferulic acid glucoside	104352	247516	147270	138063	81729.5	143798	12212.3	15581.5	18950.7	36096.7	48118.3	60139.9	92066.5	115842	94004.7
pme3967	2-(Dimethylamino)guanosine*	24029.9	121472	24416.3	264103	73575.9	104086	8263.74	9593.53	10923.3	90006.6	72408.7	54810.8	91063.8	73009.4	73128.7
Lmxp011770	Diisobutyl phthalate	1.17223e+07	1.39956e+07	1.02092e+07	1.01628e+07	1.05621e+07	9.53034e+06	1.32643e+07	1.30231e+07	1.27818e+07	8.12534e+06	9.63462e+06	1.11439e+07	1.42199e+07	1.27269e+07	1.09058e+07
MWSmce349	Laurocapram	18933.3	17440.3	15265.6	14296.5	19664.2	18057	11776.9	11944.5	12112	8738.26	10124.5	11510.8	17251.1	13964.2	13723.7
mws3133	Oxaceprol	361212	292791	294203	280869	223590	286557	160378	158559	156740	204163	200803	197443	306547	239193	255484
Lchp000221	(Z)-3-Ethylidene-7-hydroxy-6-methoxyphthalide	87923.2	127083	133208	88835.8	67765.1	70698.2	183820	164135	144451	147377	123869	100360	103170	81367.2	84299.6
MWSCX014	Scopoletin (7-Hydroxy-6-methoxycoumarin)	42399.5	61406.8	9	46549.6	47413.8	30812.2	49763.8	53083.8	56403.8	47242.1	38962.6	30683.2	44530.2	38503.5	34254.7
pmf0250	γ-Tocotrienol	61788.3	58925.1	56683	37807.2	73282.7	67159.5	65714.4	60987.8	56261.2	49143.6	50610.9	52078.2	49699.7	63627.8	52726.3
pmp000479	N-Isobutyl-2E,4E-dodedienamide	19742.4	20577.9	18321.9	23527.2	18449.7	14751	23780	21011.6	18243.3	15655.9	19608.7	23561.5	23012.2	20347.1	17621
mws1066	Naringenin-7-O-Rutinoside(Narirutin)*	109203	115068	74200.9	125226	85544.5	73395.4	131291	110965	90637.9	69636.7	69299.5	68962.4	77576.9	91548.1	101434
mws0574	2-Hydroxyisobutyric acid*	17868.5	18991.2	16031.6	19078.8	17151.5	23012.3	28429.3	26143.7	23858.1	14863.1	15515.6	16168.1	17636.9	18267.9	22397.2
Lmhp001670	L-Valyl-L-Leucine	18486.5	31064.9	29688.5	156618	35244.4	66606.5	7311.38	5896.13	4480.89	6011.29	5996.03	5980.76	53245.2	50322.5	40913.3
pmb0746	Tricin-4'-O-(guaiacylglycerol)ether	122860	9434.65	15908	24106.4	320489	109205	3985.31	6175.49	8365.67	11954.4	13575.8	15197.3	86372.4	70547.7	67609.8
pmp000235	Salcolin B*	122860	9434.65	15908	24106.4	320489	109205	3985.31	6175.49	8365.67	11954.4	13575.8	15197.3	86372.4	70547.7	67609.8
pmb0484	Choline	916474	1.10831e+06	1.03927e+06	805345	902028	930396	782744	780791	778838	698072	685208	672343	998441	860647	763729
Lmxn008846	Hydroxydihydrobovolide	6511.84	9051.23	6199.37	4459.93	7229.57	8046.38	11019.1	9765.98	8512.82	11831.7	11981.9	12132.1	6429.85	8402.95	7190.82
Zahn007990	5-hydroxy-3,4-dimeth-yl-5-pentylfuran-2(5H)-one	6511.84	9051.23	6199.37	4459.93	7229.57	8046.38	11019.1	9765.98	8512.82	11831.7	11981.9	12132.1	6429.85	8402.95	7190.82
pmn001697	Apigenin-7-O-glucuronide	562933	45799.2	28608.2	80380.2	35157.1	54540.3	19339	208459	397579	101057	59404	17751	118057	131244	99812.2
Hmqp006023	Ethyl 9-Hydroxy-10,12-octadecadienoic acid	14247.1	13253	14248.4	11705.1	10088.3	11823.9	10026.9	11779	13531.1	23969.3	26748.6	29527.9	16851.5	15824.7	12882.4
Lmbp000668	Isonicotinic acid	763786	1.12009e+06	732591	788166	869195	807578	3.09824e+06	3.3614e+06	3.62456e+06	2.09271e+06	2.1706e+06	2.2485e+06	1.62266e+06	1.37506e+06	1.24357e+06
pmb0856	LysoPE 18:1(2n isomer)	5.02954e+06	6.87087e+06	6.35996e+06	5.53698e+06	4.32064e+06	4.37546e+06	4.60868e+06	4.79942e+06	4.99016e+06	5.19809e+06	5.32644e+06	5.45479e+06	6.48693e+06	5.51643e+06	4.96531e+06
MWSmce183	D-Mandelic acid	13759.5	20042.8	15116.1	35546.3	22674.2	33447.1	38059.2	34299.6	30540	20779.5	18891.1	17002.7	30930.6	23537.9	28529.4
pme1109	Guanine	227330	498283	318291	2.42782e+06	688891	880076	246399	242955	239512	670279	949569	1.22886e+06	841360	639536	736196
pmb0770	N-Feruloylserotonin	27582.9	53727.6	23516.5	43498.8	43764.6	133601	3435.3	11293.7	19152	17953.2	53480.5	89007.7	48906.8	37194.4	42519.2
pmb0874	LysoPE 18:2(2n isomer)	900005	1.06856e+06	1.11687e+06	1.04867e+06	1.01722e+06	1.11964e+06	1.10388e+06	1.1389e+06	1.17392e+06	970413	1.03585e+06	1.10129e+06	1.13228e+06	1.10155e+06	872946
MWSmce704	5-Methyl-2-thiophenecarboxaldehyde	26761.8	15687.4	20644.6	24320.4	15656.8	23349.9	21683.9	25623.9	29564	21005.2	19733	18460.8	20292.7	26510.6	22362.7
mws0054	Catechin	45447.7	60951.4	35279.9	9	98058.2	24067.8	48845.4	69827.5	90809.7	43453.2	56691.1	69929	45933.5	60614.5	54395.1
MWS201478	Phe-Ser	9269.91	13214.8	12110.9	132971	22957.8	41360.7	9	2937.87	5866.74	7710.24	6482.5	5254.76	29279.9	22214.5	26979.5
pme2602	O-Phospho-L-serine	48169.1	12500.7	27693.5	96872.4	68046.7	81364.8	12888.7	10856.7	8824.74	9	5340.82	10672.6	44922.6	34199	38433.1
MWSmce232	Dicumarol	19574.5	14000.2	16003.1	16711.6	18326.1	12290.6	14797.8	15024.4	15251.1	16316.7	18389.7	20462.7	14290.3	16254.8	18818
MWS2413	N-acetyl-beta-alanine	102896	96277.2	70857.7	113744	87655.5	112716	65256.4	61766.7	58277	73318.6	75345.3	77372.1	93892.1	72906	76466
MWS5209	N-Methyl-α-aminoisobutyric acid	1.07086e+07	4.93386e+06	4.26736e+06	1.02881e+07	7.31798e+06	7.72085e+06	3.561e+06	3.76147e+06	3.96195e+06	3.25148e+06	3.59232e+06	3.93317e+06	7.50158e+06	5.72431e+06	6.31103e+06
pmb3042	Tricin-5-O-Glucoside	446126	495187	431234	415842	275764	361573	608183	569590	530997	576615	526633	476651	354619	468123	447832
Hmmp001310	3-Indoleacrylic acid	282624	226464	258517	321704	335691	342016	356478	412515	468552	769759	795730	821700	450964	434506	342391
pmb0864	LysoPE 14:0	1.52879e+07	1.5414e+07	1.61915e+07	1.32284e+07	1.2368e+07	1.20478e+07	1.11538e+07	1.17367e+07	1.23197e+07	7.5475e+06	7.50587e+06	7.46424e+06	1.38046e+07	1.14284e+07	1.05001e+07
Zmbp002538	1-Methoxy-indole-3-acetamide	512141	413024	451705	653510	749668	773285	647916	798001	948085	1.49248e+06	1.64386e+06	1.79523e+06	895580	726736	687982
mws0444	3-Aminosalicylic acid	61946.7	96267.8	101777	78911.4	78572.8	71233.9	115341	90971.1	66601.3	71325	59589.3	47853.6	91102.5	81529.4	68049.7
pme2559	N-Acetyl-L-Aspartic Acid	63664.6	18222.6	17597.4	214182	96103.6	216872	60620.5	53162.1	45703.7	59365.4	58041.9	56718.5	65363.8	87382.5	76069.5
Lmtn003096	Secoisolariciresinol 4-O-glucoside	33885.6	67635.6	62390.9	49454.9	33474.8	40134.1	37008.5	38964.1	40919.7	52350.8	52279	52207.3	40631.8	51293.3	39969.8
Zmyn002323	2-Hydroxyphenylacetic acid	43991.1	44376	41249.5	53981.5	42377.4	44432.9	40958.9	44073.3	47187.6	49666.4	46366.1	43065.9	42415.6	51085.6	38656.5
Lmbn001181	Fraxetin-7,8-di-O-glucoside	97706.1	164132	186677	9	189055	117882	189123	188687	188252	282503	243738	204973	169422	126904	144736
pmb0374	2-Aminopurine	913216	2.15441e+06	1.60037e+06	2.86312e+06	1.57219e+06	1.92036e+06	3.25065e+06	3.29548e+06	3.34031e+06	3.3346e+06	3.27612e+06	3.21764e+06	2.68155e+06	2.16834e+06	2.0516e+06
Hmyp002656	Methyl dioxindole-3-acetate	33055.3	31985.9	36983.8	35431.6	30597.9	35988.3	66304.4	66804.3	67304.3	35794.5	38752.4	41710.3	38425.5	46033.6	34659
Zmhn002301	p-Coumaric acid-4-O-glucoside	107759	92137.7	40807	165746	222060	109445	31143.8	30594.1	30044.4	60051.2	63334.5	66617.8	63555	79951.7	61759.2
Lmqp000329	5-Aminoimidazole ribonucleotide	1.79181e+06	1.44761e+06	1.85397e+06	2.4281e+06	2.00783e+06	2.58696e+06	1.93886e+06	1.90477e+06	1.87069e+06	1.96263e+06	1.94467e+06	1.92672e+06	2.42314e+06	1.80225e+06	2.21941e+06
Lmrj001698	L-Seryl-L-Isoleucine	10765.2	17827	17583	74792.6	20574.4	41911.9	9	1012.42	2015.83	3624.84	3668.23	3711.61	20581.2	15286.8	17909.8
MWSmce461	L-Azetidine-2-carboxylic acid*	2.33998e+06	1.86905e+06	1.64437e+06	2.26051e+06	2.44317e+06	2.06278e+06	1.6035e+06	1.71495e+06	1.8264e+06	1.75003e+06	1.79739e+06	1.84475e+06	2.41678e+06	2.06171e+06	1.79699e+06
Lmhp008718	LysoPC 17:2	88728.9	82121.2	95562	69896.4	72126.2	83511.3	68579.3	83273.9	97968.4	105832	113190	120547	93521.5	82984.3	69199
MWSmce549	1-Monomyristin	25098.5	40909.8	44385.5	29340.2	21276.1	20903.5	27781.3	24679.1	21576.8	15153.4	19552.9	23952.5	23378.3	28198.2	21130.3
pme0256	Xanthine	50286.8	85550.8	60856.7	586114	183130	88802	2.46764e+06	2.51165e+06	2.55565e+06	807577	746697	685818	486874	488446	371687
mws0250	L-Tyrosine	1.04347e+06	840011	662499	3.30226e+06	2.3988e+06	2.87279e+06	883144	923033	962922	846074	885183	924291	1.60731e+06	1.20799e+06	1.31644e+06
Qahn004265	Magnolignan A-2-O-glucoside	32802.9	70473.6	62631.4	64177.6	43295.8	39429.2	50863.7	47007.2	43150.8	30952.3	28590.6	26228.9	47061.6	58852	63571.8
Hmmp004965	Diosmetin-7-O-glucoside*	168919	230863	181790	110488	93694.4	107885	137135	149684	162232	121441	119267	117093	171833	126948	158586
Wagp006039	2-Hexylphosphoric Acid	113260	100113	95080.5	94063	87658.9	76994.6	103767	105200	106633	84500.6	91020.5	97540.4	65775.7	57968	48415.9
Lmhp009187	LysoPE 15:0	186551	186042	148557	154275	123728	154297	92572.4	99960.7	107349	87622.5	82007.1	76391.6	153011	130581	113027
Lmnp002845	Hispidulin-8-C-glucoside	68217.9	43495.4	44591.9	44816	79037.6	95825	17294.4	23329.1	29363.8	52022	57816.9	63611.8	58188.7	51322	42773
HX1341	7-hydroxy-2H-1-benzopyran-2-one	182002	181951	121074	102118	146382	101074	166442	208409	250375	207879	214629	221379	201543	189355	149032
Hmqp005411	9-Oxo-12Z-Octadecenoic acid	109124	112053	100472	110439	143695	118530	314407	357323	400239	190570	182440	174310	176712	144331	132028
ML10180524	Cytarabine	34824.7	69834.3	72887.8	88383	56098.6	69332.7	98365.4	99116.2	99866.9	115701	114543	113384	84819.2	77858.8	62410.3
mws1589	D-Panose	6.37842e+06	9.35019e+06	1.11971e+07	3.62017e+06	4.50012e+06	4.13903e+06	3.75589e+06	3.6398e+06	3.5237e+06	2.15278e+07	2.1876e+07	2.22243e+07	6.25006e+06	8.45224e+06	7.97038e+06
pmp001287	N-Benzylmethylene isomethylamine	4.45821e+06	3.393e+06	2.35512e+06	2.26918e+07	1.49086e+07	2.04053e+07	1.86151e+06	2.01897e+06	2.17642e+06	2.82101e+06	3.00257e+06	3.18413e+06	9.53458e+06	7.35241e+06	7.41245e+06
pmb0678	Vitexin-7-O-(6''-feruloyl)glucoside	200902	123164	112154	198771	312466	242738	150361	152924	155487	201886	181550	161213	206058	198482	153151
Lmhp008440	LysoPE 15:1	33030.6	44864.9	39770.1	42772.1	30221.7	29318.1	34523.1	33378.3	32233.6	48721.3	48938.4	49155.5	42486.2	34692.5	31656.8
Zmxp002867	Chrysoeriol-5,7-di-O-glucoside	73510.5	150927	126825	53462.4	45758.4	64739.4	75060.5	103085	131109	15610.9	18962.4	22313.9	75068	79956.5	58940.1
Lmhp001732	L-Prolyl-L-Phenylalanine	16694.7	30758.6	19918.1	407666	90455.9	648548	4555.52	4045.64	3535.76	11340.8	13325.5	15310.2	145309	124169	106593
mws1013	Esculetin (6,7-Dihydroxycoumarin)	160070	202550	178778	216708	266761	212715	151516	150316	149116	250739	234968	219197	198550	249445	188092
MWS201480	Tyr-Ala	30080.2	12213.5	29808.9	12680.9	24695.3	10919.9	37205.6	36031.8	34857.9	23167.6	23131.2	23094.9	24697.8	28050.1	20502
pmd0143	LysoPC 20:0	12397	11995.3	11866.9	12415.6	10191.8	9493.42	12047	9802	7557.02	15621.8	14957	14292.2	14549.2	12975	10621.4
pmn001612	(3-Mustard acyl)-fructosyl-α-D-(6-mustard acyl)glucoside	1.58063e+06	2.8509e+06	1.99183e+06	1.96271e+06	1.33073e+06	1.4904e+06	1.82027e+06	1.8755e+06	1.93072e+06	2.54312e+06	2.2674e+06	1.99168e+06	2.17221e+06	1.68302e+06	1.66918e+06
pmb0197	N7-Methylguanosine	11221.3	13642.7	7855.67	105106	18112.7	32331.2	8069.1	6634.59	5200.07	12840.9	11690.8	10540.8	24421.1	29246.1	21520.4
Lmhn003373	4-Hydroxybenzoylmalic acid	82503.4	67202	75124.7	59966.2	56019.6	61540	28507.6	29618.3	30728.9	51035.3	47579	44122.7	53350.7	39208.3	50514.8
pmb1650	Octadeca-11E,13E,15Z-trienoic acid	1.93269e+06	1.99938e+06	1.67079e+06	1.79953e+06	1.31254e+06	994769	1.47722e+06	1.55045e+06	1.62369e+06	1.58925e+06	1.52864e+06	1.46802e+06	1.27926e+06	1.6982e+06	1.71134e+06
mws1397	Epicatechin gallate*	102415	95662.7	55724.5	45628.9	89089.1	105428	73775.3	84068.5	94361.7	64550.5	61447.1	58343.8	110782	83574.2	87229.7
Lmhp009590	LysoPC 17:1	216185	342793	329351	241592	250728	259717	192789	199303	205817	320442	319301	318160	302188	280340	220633
Zmdp001647	γ-Glutamyl-L-valine	114863	146668	140786	91911.3	144398	165473	46611.8	58979.1	71346.4	44034.8	42142.5	40250.2	110933	98028.2	80597.2
MWS201405	His-Tyr	15957.5	22117.2	16990.9	42303.1	45488.4	95397.6	21121.5	23502	25882.6	16925.6	14455.3	11984.9	39744.9	48940.8	36190.8
mws0036	Hesperetin-7-O-rutinoside (Hesperidin)*	74353.8	85116.1	79924.1	79963.8	47688.2	39296.5	69076	80782.2	92488.5	104973	95251.2	85529.8	70094.8	84809.5	62263.6
Hmmn004283	Dihydroferulic Acid	75299.7	158648	80246.5	97159.5	107869	115526	106942	103342	99742.1	79901	86083.3	92265.6	101119	90038.1	73123.2
Lmhp009384	1-Linoleoylglycerol-2,3-di-O-glucoside*	4165.96	7257.18	7508.97	3290.6	4619.51	7745.56	1496.56	1822.73	2148.9	6555.4	3282.2	9	5065.84	3788.5	3993.57
Lmhp009190	2-Linoleoylglycerol-1,3-di-O-glucoside*	4165.96	7257.18	7508.97	3290.6	4619.51	7745.56	1496.56	1822.73	2148.9	6555.4	3282.2	9	5065.84	3788.5	3993.57
MWS1777	3-Chloroaniline	3.37936e+06	3.43963e+06	3.12013e+06	2.95202e+06	2.81884e+06	2.89586e+06	3.56916e+06	3.47421e+06	3.37927e+06	3.10236e+06	3.10182e+06	3.10128e+06	3.82763e+06	2.90611e+06	2.95279e+06
MWS1860	Pyrrolidin	250115	151167	167506	553882	452198	568031	112815	117452	122089	127318	127437	127556	284752	324400	233751
Lmyp004084	Perillyl alcohol	170014	143123	165021	157696	139486	125327	154870	142150	129430	99654.6	117627	135599	197108	173849	142018
mws0736	N-Glycyl-L-leucine*	36827.1	71843.9	48928.4	330466	68003.3	326742	5850	7813.12	9776.23	32022.3	27310.1	22598	121999	106274	87620.3
mws4174	N-Acetyl-D-mannosamine	117886	154088	154382	102819	107180	92916.6	89407.2	101345	113282	140328	164656	188984	96971.5	119832	135387
pmb2819	O-Caffeoyl maltotriose	483823	232014	715161	460431	353284	481667	268053	325121	382189	775553	693392	611230	648421	537669	467970
mws0232	Riboflavin (Vitamin B2)	73983.1	79422.8	72534.9	68668.7	94072.9	116768	82260.7	86623	90985.4	85286	87984.5	90683.1	86383.6	62126.8	79984.8
Lmsn000381	D-Maltose	1.44256e+06	1.00665e+06	1.56037e+06	908758	1.09255e+06	1.00673e+06	1.65989e+06	1.9057e+06	2.15151e+06	1.80341e+06	1.74744e+06	1.69147e+06	1.05974e+06	1.47843e+06	1.34207e+06
Ymjm000093	3,28-Dihydroxyolean-12-en-1-one	7935.93	16521	12563.3	7596.92	9142.62	10042.8	6343.04	7238.75	8134.47	6252.62	8116.01	9979.4	10195.3	8596.8	7312.86
Lmhn002683	p-Coumaroylcaffeoyltartaric acid	6342.62	12165.3	15398.7	13165.5	12770.5	10333.4	22856.4	20156.5	17456.5	20296.4	20827.1	21357.9	15522.1	11233.3	12682.4
pme2710	Dihydrojasmonic acid	9	9	106247	72826.7	110868	110434	88939.4	102007	115075	108547	112907	117268	82836.6	112496	112086
pmb0745	Tricin-4'-O-syringyl alcohol	22611.9	2826.74	9	9798.56	57808.4	22536.7	9	9	9	7265.76	3637.38	9	13926.9	17910.2	19418.8
pmd0146	LysoPC 20:2(2n isomer)	61661.3	50493.3	51945.6	49512.6	47390.1	55601.9	51247	55597.4	59947.8	71591	76768.1	81945.1	65353	55542.1	46756.9
Zmyn000453	Isocitric Acid	7.17242e+06	5.19212e+06	5.22086e+06	7.08078e+06	4.3777e+06	5.16989e+06	1.7561e+06	1.93866e+06	2.12122e+06	1.00626e+06	887970	769676	4.73787e+06	4.63194e+06	3.45555e+06
MWS4525	6-O-methylguanine	88980.5	136827	142863	211880	144919	214067	158784	164909	171034	107425	118905	130384	145387	157169	112611
mws0178	Chlorogenic acid (3-O-Caffeoylquinic acid)*	89761.7	75468.5	193559	102116	109113	189516	76307.8	133459	190611	70698.7	80892.4	91086.1	99561.9	74199.8	76780.3
pme1816	Neochlorogenic acid (5-O-Caffeoylquinic acid)*	89761.7	75468.5	193559	102116	109113	189516	76307.8	133459	190611	70698.7	80892.4	91086.1	99561.9	74199.8	76780.3
Zmzn003953	13(s)-hydroperoxy-(9z,11e,15z)-octadecatrienoic acid	8.65218e+06	1.05347e+07	1.24422e+07	1.05227e+07	1.0486e+07	1.17096e+07	1.03454e+07	1.11638e+07	1.19821e+07	8.62819e+06	8.12724e+06	7.6263e+06	9.22124e+06	1.26354e+07	1.00325e+07
pmp001080	Diosmetin-7-O-Neohesperidoside (Neodiosmin)*	167746	219029	181706	131768	107290	124851	176391	185388	194385	211926	184113	156300	150746	198618	149687
Lmfn004093	Phloretin-4'-O-glucoside (Trilobatin)	10222.8	14694.5	7961.79	9845.69	5396.38	14042.1	13746	13079.2	12412.5	19859.8	16277.3	12694.8	13670.6	10593.7	10120.7
Lmjp003655	6-C-MethylKaempferol-3-glucoside	183237	253679	178387	173368	79373.4	135810	127114	143594	160075	166707	161740	156773	186609	140231	141902
pmb0891	Cis-Zeatin-7-N-glucoside	253472	210233	268780	202104	246585	158571	242645	202930	163214	500203	389724	279244	244962	175068	204710
MWS04491	3,4-Dehydro-DL-proline	77998.7	82696.7	69449	58803.7	71514.5	60866.3	46858	53028.2	59198.4	84187.3	89379.9	94572.6	84974.9	73634.3	60398.1
Lmhp008885	LysoPE 15:0(2n isomer)	157454	180418	165945	147534	128442	156035	91974.2	93460.9	94947.6	67023	75690.8	84358.7	155053	122044	113501
pma6455	Ribulose-5-phosphate	1.4276e+06	1.35065e+06	1.78079e+06	1.5852e+06	1.40955e+06	1.70653e+06	74350.5	76146.9	77943.4	110543	97700.4	84857.5	1.11949e+06	927732	801236
mws0854	Rhamnose*	181712	209368	175294	151233	190078	165122	83541.3	95882.5	108224	95375.9	85971.6	76567.3	133368	131101	175047
MWS4354	N6-methyladenosine	16663.3	27099.3	27836.3	124461	33785.7	64832.1	24069.2	27489	30908.9	35471.2	33277.1	31083.1	33422.9	47002.8	39961.6
mws0277	Quinic Acid	374763	307716	255148	418520	294691	290063	98222.3	111015	123808	67858.8	56278.1	44697.4	273746	215757	199753
Lmsp004749	Syringetin-3-O-rutinoside	30495.7	45243.6	6347.99	2593.38	25263.7	18877.5	7805.16	10764.8	13724.5	10216.4	9372.06	8527.71	11945.1	11626.5	15630.1
pme0500	D-Melezitose	2.02505e+06	2.47334e+06	2.62247e+06	732550	1.65061e+06	1.55601e+06	1.1243e+06	1.39676e+06	1.66922e+06	3.83068e+06	4.38e+06	4.92932e+06	2.32661e+06	2.38833e+06	1.72455e+06
MWSHY0181	Apigenin-8-C-Glucoside (Vitexin)	193831	142483	124647	105399	161780	147965	46550.4	56816	67081.6	105970	114965	123959	126695	116376	89850.1
MWSHY0189	Apigenin-7-O-glucoside(Cosmosiin)*	157269	63525.2	57459	89029.9	56198.7	38402.7	54382.5	112341	170300	81549.7	53179.7	24809.7	109561	99481.3	77435.7
pme2960	Naringenin chalcone; 2',4,4',6'-Tetrahydroxychalcone*	14960.7	9089.42	14114.1	45710.1	47131.4	26480.9	9	1397.94	2786.89	6524.7	6295.29	6065.87	16700.3	23212.7	18541
MWSslk080	10-Hydroxydecanoic acid	14014.2	18276.2	21727.5	14228	17763.9	13577.5	28109.9	29279.1	30448.3	20098.8	20336.2	20573.6	15371.5	21824.5	19331.5
pmp000579	Diosmetin-7-O-galactoside*	162170	230403	209571	135289	84900.4	133410	132781	155546	178311	138321	119761	101201	155057	170710	120340
Lmyp003301	4-O-Methyl-DIBOA-Glucoside	52683.6	170942	103924	89280.7	54676.9	26526.2	101517	101322	101126	70091.7	50554.3	31016.9	64704.3	84011.2	61567.6
pmb3101	2-Isopropylmalic Acid	200154	117269	106279	40665.2	42183.2	46989.4	9824.78	7687.84	5550.89	9659.73	7448.83	5237.93	53450.6	61824.8	43472.1
pmb3012	Chrysoeriol-7-O-glucoside	63627.2	94499.9	57309.5	64882.4	38164.3	57641.8	68358.3	68113.1	67868	50272.6	44050.5	37828.4	59244.3	43747.1	61052.1
pme0124	L-Glycyl-L-proline	74095	69665.1	69128.7	280285	101801	183866	26779.4	21440.8	16102.2	70331	54629.8	38928.6	125004	90504.2	97790.7
pmp001257	Tridecanoylglycine	102266	87371	74221	87702.3	69785.7	96630.9	76570.9	94897.5	113224	65602.2	72557.1	79512.1	76439.3	91584.9	108538
pmb2826	L-Citramalic acid	645460	496607	385161	658600	365617	554159	132043	138544	145045	69861.7	70329.6	70797.4	266602	327635	379814
mws1593	D-Maltotetraose	138048	173575	147038	453105	567119	524961	77696	65740.2	53784.4	189445	156141	122837	383024	270679	359658
Lmnp002584	Hispidulin-8-C-(2''-O-glucosyl)glucoside	41298	76946.6	75224.5	50438.5	95213	89504.9	49578.7	67079.8	84581	235784	242539	249294	109225	78155.4	106764
mws2628	N-Methyl-4-aminobutyric acid	39159.3	131657	122007	91784.7	117067	115227	9	9	9	9	9	9	81860.6	66675.7	57846.6
Lmgn001670	Salicylic acid	55038.6	54210.7	48939.5	61227.9	74914.1	65808.1	281446	254081	226717	180201	199479	218757	117281	82072.1	99391
Lmbn002072	2-Propylsuccinic acid*	209566	192000	207897	175880	209823	207735	184440	187328	190217	158808	142133	125457	145009	170197	206311
MWS201461	Leu-Arg	24734.9	36448.9	10484.4	100655	65076.6	88561.7	22250.1	22483	22715.9	40697.4	32475.6	24253.9	38455.5	37208.6	50787.4
MWSmce230	Methyl gallate	38921	25320.6	22992	19584.2	16910.2	31026	24781.1	23746.7	22712.3	36393.9	29095.7	21797.5	23850.9	34186.7	28961
MWSmce689	Methyl linolenate	6754.81	5873.6	5513.47	11849.9	6344.81	5457.11	19598.7	28007.4	36416	20718.3	20843.4	20968.6	15861.4	12111.7	11532.1
mws4175	D-Glucurono-6,3-lactone	55458.3	70685.3	57083.4	62187.4	47596.4	59283.3	30896.4	33893.9	36891.5	40921.9	35914.4	30906.8	66520.3	51109.7	48092.7
Lmmp002080	N-(4-Aminobutyl)benzamide	79023.1	84364.9	85465.8	53173.2	57123.2	59772.1	56693.4	53506	50318.6	68943.6	63096.5	57249.3	71367.6	77667.2	54222.7
MWS20672	Glu-Phe-Ala	12158.2	18125.5	9200.79	137655	23933.4	70693.4	9	1542.98	3076.95	5760.94	5235.19	4709.44	34734	46815.4	34792.6
Hmcp009963	Candicine	8231.75	4274.15	8050.09	10305.5	7622.13	7900.26	3634.53	3248.02	2861.51	2010.63	2916.05	3821.48	5362.75	4646.81	6643.63
mws4163	Nystose	159847	224898	260393	379440	433749	466963	183486	213690	243894	591203	569535	547867	321987	416046	467292
Zmyn000110	D-Glucosamine 1-phosphate	2.5015e+06	2.50096e+06	2.09478e+06	2.64164e+06	2.43454e+06	2.83021e+06	1.45911e+06	1.56266e+06	1.66621e+06	2.35622e+06	2.17181e+06	1.9874e+06	1.97749e+06	2.22268e+06	2.81823e+06
mws0875	L-Cysteinyl-L-glycine	217778	189520	186548	205753	184974	114821	18592.5	21300.1	24007.8	60442.5	63962.4	67482.3	160136	109929	141249
mws0236	2-Aminoethanesulfonic acid	1.55975e+07	2.28754e+07	9.73859e+06	2.3858e+07	1.89956e+07	1.32003e+07	9.20815e+06	6.68013e+06	4.15212e+06	5.83775e+06	6.29354e+06	6.74933e+06	9.87054e+06	1.12291e+07	1.41721e+07
pme0048	2-Aminoethanesulfinic acid	52217.7	49611.1	30126.3	49826	50015.9	54022.9	23844.6	20252	16659.4	18429.5	18341.5	18253.5	32508.5	47184.6	44271.8
mws2218	Caffeine	23946	25043.2	16571.6	9484.46	49401.3	10881.5	18155.1	18018.9	17882.6	8970.76	10608.3	12245.8	14220.1	15538.8	20215
mws1586	Oleuropein	15792.1	11442.6	78204.8	5552.01	36813.9	11924.5	13139.3	17117	21094.7	18898.2	14542.1	10185.9	16906.6	24850.7	21818.2
Zmhn001883	Vanillic acid-4-O-glucoside	63090.1	66561.1	45708.9	67297.7	117880	65244.6	11095.9	10580.4	10064.9	9284.97	34017.7	58750.5	36318.4	53216.4	48371.8
pmb2586	Gallocatechin-(4α→8)-catechin	51204.6	93883.2	58480.1	53787.1	38192.2	37440.4	67540.2	70787.8	74035.4	83159.9	81185.1	79210.4	72820.6	61736.9	49405.5
pme2693	N-Acetylputrescine	7682.66	9	37062.3	48646.3	25747.9	27288.4	40410.8	43416.1	46421.5	21117	29291.9	37466.9	28329.4	37167.9	41783.6
mws1329	Quercetin-7-O-glucoside	27926.2	70971	16472.1	18987.9	47498.9	30073.8	112116	69957.4	27798.4	54927.4	45419.5	35911.7	30723.3	40990.5	45233.7
Hmgp002327	3-amino-2-naphthoic acid	276247	237548	221763	309880	347661	362582	263421	371351	479280	611661	777950	944239	483691	392482	330311
pme2879	5-Hydroxymethyluracil	130058	136501	109039	139232	157790	139087	65385	63635.2	61885.5	68353.2	72066.9	75780.5	95629.3	140227	130419
Zahp012577	octadecadienoic acid amide	23628.7	27134.4	23205.3	19768.4	19713.4	19543.1	23733.9	25582.3	27430.7	31928.6	32301.9	32675.1	27513.2	21506	18921
HJAP005	Laricitrin-3-O-glucoside	23130.5	35282.9	61644.9	72192.2	33383.3	32719.3	40519.3	43218.9	45918.4	44697.3	51585.1	58472.8	54118.9	60814.6	78530.8
mws1050	O-Acetylserine	122780	120360	132864	131051	141243	127735	70814.8	65441.2	60067.7	702501	792495	882489	200910	212515	144337
pme3475	Butin; 7,3',4'-Trihydroxyflavanone*	14516.9	3895.31	8066.88	27300.9	38092.3	25464.9	4800.69	3393.5	1986.31	6215.08	4864.21	3513.35	22217.8	16790.1	15483
mws2108	Cryptochlorogenic acid (4-O-Caffeoylquinic acid)	46589.7	114429	93493.1	37605.1	91450.9	43273.3	85501.3	93678.2	101855	71578.6	50396	29213.4	49674.8	41775.7	33306.4
pmf0400	Docosanoic acid (Behenic acid)	464125	700254	617268	764949	794572	488172	669694	651921	634147	642074	642763	643453	461774	497724	661595
pmd0152	LysoPA 16:0 (2n isomer)	322084	470480	407107	319037	436061	695930	319245	299191	279137	351263	371422	391581	162458	233579	235735
pmp001285	Phthalic anhydride	4.35909e+06	7.24402e+06	5.01985e+06	5.57817e+06	4.11091e+06	6.50213e+06	5.16312e+06	5.12915e+06	5.09518e+06	4.32156e+06	5.05035e+06	5.77914e+06	6.59882e+06	6.3876e+06	4.49362e+06
Zmgn000173	D-Ribose	45383.8	43243.7	132774	52114.3	57792.5	53409.9	25759.4	21840	17920.6	15008.3	17543.4	20078.5	41928.5	59287.2	61778.7
MWS20152	Syringaresinol	4599.49	5574.83	6332.53	7082.29	10576	11575.9	9	9	9	3375.5	3502.8	3630.1	5220.99	4114.53	3536.97
pme1936	Creatinine	46839.6	105962	119816	90237.7	107797	117859	81061.1	65077.7	49094.3	92408.1	93102.3	93796.5	81793.8	123042	107398
Latp011219	3,5-Dimethyl-2,3-dihydrobenzofuran	5.27206e+06	5.17113e+06	5.26513e+06	5.32725e+06	5.69472e+06	5.2387e+06	4.78971e+06	4.4204e+06	4.05109e+06	4.35591e+06	4.71058e+06	5.06525e+06	3.38753e+06	4.93916e+06	4.90381e+06
MWS1844	2-Pentyl-3-phenyl-2-propenal	48034.3	44253.8	42996.4	42809.4	49577	39376.3	38311.6	43873.6	49435.5	39682.7	39994.7	40306.8	46441.4	45595.2	31598.3
MWSmce315	2-Mercaptobenzothiazole	75946.7	55111.3	51734.8	50837.5	42875.5	38707.1	53029.1	53578.5	54128	48037.1	50868.6	53700.1	59562.5	62375.9	41950.7
mws1499	D-Arabinose	100735	9	126062	116570	121660	123997	37044.2	35310.4	33576.7	42529.3	46089.9	49650.5	68987.8	102635	79910.9
Hmyn005972	Coixenolide	16853.1	24380.5	41580.8	29813.4	28930.8	50259.3	43334.4	38982.2	34630	30051.6	33069.9	36088.2	16520.6	21389.5	14419.5
MWS0812	Trimethylamine N-Oxide*	18853.3	55155.7	36505.5	27349.5	59854.2	45827	13861.4	14650.6	15439.8	39782.4	40270.4	40758.4	33168.1	40651.8	26797.4
MWS201465	Glu-Phe	10459.8	14238.9	12154.1	97718.2	18116.1	41802.5	5929.88	5836.82	5743.76	8744.12	9844.84	10945.6	19507.7	21375.3	28628.8
mws0251	Thymine	10616.7	7589.15	5851.32	51866.6	19744.7	31620.9	11116.1	8766.57	6417	6728.1	6986.65	7245.21	25417.7	20729.2	16679.3
MWSHY0140	3-Hydroxy-3'-methoxyflavone	22326.7	6848.5	4094.8	67313.4	15453.7	30480.5	4547.25	3597.44	2647.63	21637.7	20026	18414.3	19297.1	25767.3	17467.5
Lmhn003074	Feruloylmalic acid	53497.9	66066.7	59631	33768.6	24779.2	37482.4	14060.8	15028.1	15995.3	46253.6	47918.1	49582.7	41859	28896.3	30367.7
pme2755	N-Acetyl-D-glucosamine	428966	468224	441115	267432	324048	457127	288854	417386	545917	261996	476210	690424	498820	382093	330794
pme1611	Isohemiphloin	41771.4	34314.4	25974	16492.5	48580.4	30574.3	14264.9	12508.2	10751.6	10509.6	9765.02	9020.43	28993.2	18890.2	23330.6
Lmhp010757	LysoPE 20:2	9100.21	8116.93	9678.11	6168.45	7377.32	5612.75	7162.34	6798.35	6434.36	6507.27	5708.33	4909.39	10154.7	6715.18	7798.44
pme0181	3-Methyl-L-Histidine*	94820.5	97047.9	91710	123200	111797	34424.2	81794	93716.2	105638	59474.5	71644.4	83814.3	85563.9	74678.8	112658
MWSmce613	Citicoline	38051.9	120682	67171.4	38977.3	67987.5	49298.7	90274.1	92092.9	93911.7	502137	512249	522361	174678	141290	113008
mws1189	D-Galacturonic acid*	1.96526e+06	2.41729e+06	2.43085e+06	2.65961e+06	3.36086e+06	2.33903e+06	640105	544954	449802	1.27506e+06	1.3386e+06	1.40213e+06	1.54863e+06	1.92066e+06	2.39119e+06
mws0853	Sinapyl alcohol	18327.5	54541.1	38508.7	84339	76716	90920	11468.9	9576.44	7684.03	9	9	9	59758.4	51081.7	38146.1
mws0047	Apigenin-7-O-neohesperidoside (Rhoifolin)	290746	337351	270168	279501	186295	165468	281832	256996	232161	130669	155613	180558	295303	273141	189791
Lmhp009497	LysoPE 20:4	18853.8	19063.1	28823.6	24032.7	21244.4	16918.8	25934.2	23263.4	20592.6	20905.2	22652.9	24400.6	26828.5	19809.8	17739.8
mws0639	2,3-Dihydroxybenzoic Acid*	74723.3	284442	69792.8	105797	71922.6	101489	246332	260414	274495	202653	211583	220513	128002	98975.2	82582.6
Lmpp003930	Apigenin-7-O-(6''-p-Coumaryl)glucoside	281200	342134	247114	262276	145847	239520	291938	301861	311783	186923	153699	120474	235783	306194	197691
pmn001421	3-O-p-Coumaroylquinic acid	12702.4	23294.3	31223.9	15555.7	20377.9	9832.49	16930.9	17040.8	17150.7	13951	17290.2	20629.4	24016.9	17253.1	16086
MWS201398	Hyp-Ser	141783	100071	115007	178636	129527	126066	48333.2	61250.6	74168	79922.9	94670.2	109418	150530	107864	100846
MWSHY0112	Xanthohumol	23689.6	23820.4	28643.2	33672.6	13228.3	22567.9	8213.48	8608.83	9004.18	5318.43	5044.52	4770.61	20387.3	20464.9	29572.3
pme0266	Sebacic acid	6955.51	9837.79	7922	8964.63	6613.98	8412.22	9018.46	10426	11833.6	9950.99	10298.5	10646	8143.24	5462.84	8499.97
pme0120	5-Aminovaleric acid	47808.6	27776.7	46473	35783	28648.6	36950.3	28287.3	24785.1	21283	24439.7	30154.2	35868.7	35120	38558.6	24345.5
Lmhp009769	LysoPE 17:1	36482.3	26586.2	33052.8	105307	44960.3	57197.5	14929.1	16899.9	18870.8	24435.9	26371	28306.1	42437.2	29588.9	47128.9
Zmcp102201	Senkyunolide B	928779	1.00118e+06	706574	905447	587267	773887	786839	833040	879241	1.00356e+06	774953	546349	1.0233e+06	767900	658695
MWSslk146	4'-O-Glucosylvitexin	119065	156492	96283.6	148654	177140	162749	108418	117858	127299	247884	210907	173930	203676	142788	136157
pmb0786	D-Glucosamine	55270.9	51883.2	72268.7	41847.5	53710.3	77074.2	49757.2	68244.1	86731.1	59604.9	83090	106575	88786.1	59129.5	62427.2
Zmyn000083	D-Glucose 1,6-bisphosphate	76262.7	58818.5	60614.2	99511.5	103393	90583.9	12154.7	13450.4	14746.1	13505.5	9984.25	6463.05	48925.2	35084.6	56527.8
mws2125	Phosphoenolpyruvate	164250	130129	109483	190999	96326.5	146972	33527.7	60802	88076.4	28587.6	23960.8	19334	55261.9	88400.7	83258.7
pmf0472	Apiin	34577	20505.9	21195.7	51833.4	23177.5	27349	27606.6	22544.2	17481.8	16724.2	14978.7	13233.1	21728.6	35300.3	28372.3
MWS20633g	O-phosphate-L-tyrosine	56185.3	75087	59333.9	45752.3	81771.5	57014.7	36047.4	38811.7	41576	39759.8	40406.2	41052.6	78725.1	55472.3	51115.6
Lmhp012042	2-Linoleoylglycerol	10605.3	15791.7	15136.7	11277.5	11880.4	11775.7	8994.84	10950.5	12906.1	13870.5	15167.6	16464.8	16373.9	10084.4	12720.9
MWS2442	D-Fructose 6-Phosphate*	1.38322e+06	1.25931e+06	1.06524e+06	1.18433e+06	1.388e+06	1.46083e+06	6530.36	6987.72	7445.09	19099.7	13463.5	7827.26	1.01453e+06	880317	615287
mws0180	2,5-Dihydroxybenzoic acid; Gentisic Acid*	49884.8	64694.2	27991.2	60618.9	39362.8	39894.3	83955.5	84308.9	84662.2	69016.3	78629	88241.7	46378.2	71584.9	49816
mws0856	Quercetin-4'-O-glucoside (Spiraeoside)	38648.4	61744.7	16755.3	22052.3	34690	16204.7	138884	82622.9	26362.2	56633.8	32326.7	8019.49	29986.7	26982.8	42271.1
Lmhp112042	1-Linoleoylglycerol	8757.53	6962.19	7493.98	7634	7279.44	8130.79	8567.27	9420.6	10273.9	7039.51	6362.21	5684.91	8765.28	5340.61	6852.67
pme3732	Cytidine	83578.1	229214	159427	178026	149911	145727	275157	280604	286051	286383	277641	268900	214498	162956	269181
MWS3020	N-Acetylcadaverine	51674.1	29621.4	78663.3	60694.1	49180.9	68675.2	47178.1	51475.8	55773.5	32688.7	32270.8	31852.9	58609.3	36664.9	42372.5
mws1299	Luteolin-8-C-glucoside (Orientin)	81633.5	155202	77699.3	19520.6	115157	106481	10897.2	26674.3	42451.4	62932.8	60295	57657.2	87076.8	76511.8	52128.7
pme0195	L-Cysteine	9	9	2973.23	9	7746.73	5844.06	9	1427.71	2846.42	3236.91	3467.39	3697.87	3427.99	4266.22	2561.82
pme3007	Uridine 5'-diphosphate	14538.3	11571.3	10968.8	11787.8	12587.1	13732.3	10969.6	10181.8	9394.08	6914.36	5114.44	3314.52	12456.9	9309.08	15504.4
mws4176	L-Alanyl-L-Phenylalanine	16119.3	67716.1	16321.8	63695.4	20512.8	33576.5	5447.73	2728.36	9	37728.9	32807	27885	30818.6	19130.8	22437.2
HJAP011	Chrysoeriol-8-C-glucoside (Scoparin)	91771.4	47299.7	39908.5	36234.7	90276.6	66166.4	24555.7	36639.4	48723.1	110113	93277.5	76442.5	43577.9	71004.3	52394.7
Lmmn002179	Methyl salicylate-2-O-glucoside	19347.9	11384.2	14429.1	27937.4	25876.6	22377.2	11340.8	10104.4	8867.95	9385.27	8450.45	7515.63	12506.2	20838.4	16194.4
MWS04528	(2s)-2-Amino-4-sulfinobutanoic acid	22414.9	23400.8	18405.4	6632.55	17659.3	18488.1	25779.5	21533.6	17287.7	27106.7	25766.7	24426.7	25666.8	32316	19238.8
MWS201464	Lys-Phe	9	17527	20315.7	7768.27	6544.19	23024.5	22243.3	22096.8	21950.3	37641	43279	48917.1	17916.8	30509.7	25649
MWS0687	1-Methyl-6-Oxo-1,6-Dihydropyridine-3-Carboxamide	5744.99	7875.93	6138.35	42535	9242.14	16139.6	6530.46	7616.6	8702.74	12728.7	11519.7	10310.8	17753.2	10827.6	12840.1
mws1383	Lumichrome	14178.5	10091.9	7512.53	23804.7	6856.28	29976.8	5532.35	8949.26	12366.2	9284.68	7602.59	5920.5	9869.83	12125.3	16430.8
MWSmce674	Phylloquinone (Vitamin K1)	4548.65	5380.34	5088.9	3677.47	4681.9	3164.54	2537.43	2936.93	3336.44	3437.99	3504.68	3571.37	5480.19	3681.3	3467.93
Lmyp002919	2-Hydroxy-7-methoxy-1,4-benzoxazin-3(2H)-one glucoside (HMBOA glucoside)	62345.9	214125	114519	175879	41296.5	35735.2	115307	107711	100115	94995.5	66764.4	38533.4	78359.8	111043	135071
MA10107783	3-[(1-Carboxyvinyl)oxy]benzoic acid	50553.9	35470.9	26193.4	27372.6	45190.2	35970.6	33035.2	37475	41914.8	21544.7	25645.1	29745.5	38419.7	26477.9	23648.9
pmp001269	Hexadecyl ethanolamine	9713.99	15821	7446.04	24577.2	8679.08	8361.55	10905.6	14747	18588.4	8744.88	9682.63	10620.4	65232.8	63519.2	38715.3
pmb2999	Chrysoeriol-5-O-glucoside	16659.8	26011.6	17535.8	7347.02	18707.1	22349.6	29366.5	22287.9	15209.2	34368.5	23202.3	12036.2	20104.3	14354.5	12050.2
Xmyp005654	Kaempferol-4'-O-glucoside	134656	116699	118721	65946.6	148899	69372.4	132699	128679	124660	114753	99835.7	84918.7	144320	119984	82557.3
MWSmce040	Isovanillin	57702.6	33668.9	36501.2	37689.2	51428.8	32524	219346	231252	243158	98194.4	95300.3	92406.2	104829	76405.4	61782.1
pme1439	p-Coumaric acid	36497.7	32088.4	21300.5	24378.9	33512.9	30479.7	62307.6	57691.8	53075.9	26921.5	41217.8	55514.1	40587.6	37194.1	23338.9
Zmjp003291	Vitexin-2''-O-galactoside	50298	81244.4	72199.8	38847.3	30871	52626.1	55825.6	61470.9	67116.2	32491.9	33088.4	33684.9	48248.4	59053.3	82016.3
pmb3031	Tricin-4'-O-glycerol	4941.39	1862.05	9	9	9119.71	4441.17	3096.03	3349.55	3603.06	12296.6	10878.4	9460.21	3805.73	6541.88	4741.03
MWSmce025	Fraxetin-8-O-glucoside (Fraxin)	30571.2	24631.3	95808.4	13246.5	73978.5	34755	21873.7	26926.9	31980.1	40479.8	34737.5	28995.2	68660.7	52604.6	38810.4
MWSmce486	Manninotriose	80646.4	113621	62943.7	457473	428917	349842	30390.7	20515.3	10639.9	38081.9	35665	33248.1	216695	143169	257443
Qmgp102423	3α-Dihydrocadambine	78978.7	80961.2	67472.9	105644	51022.6	70146.2	84126	67737	51348	57309.8	50330.1	43350.4	45042	74445.6	49427.4
Lmhp010514	LysoPE 20:2(2n isomer)	11552	6402.88	10004.9	7949.46	6563.33	6159.5	4623.16	6239.05	7854.94	6953.26	8006.18	9059.1	10021.7	5953.48	6804.76
mws0051	Acacetin*	12230.4	4115.07	10326.5	6250.45	8403.48	5947.37	3128.12	1568.56	9	5943.95	4572.45	3200.94	11130.4	6686.45	7394.99
mws0129	Genkwanin (Apigenin 7-methyl ether)*	12230.4	4115.07	10326.5	6250.45	8403.48	5947.37	3128.12	1568.56	9	5943.95	4572.45	3200.94	11130.4	6686.45	7394.99
Lmwp011196	Bis(2-ethylhexyl)phthalate*	21921	17026.2	24335.4	27734.8	14992.7	22068.9	26824.9	22386.2	17947.5	25231.7	24682	24132.3	18012.8	11887.5	10782.9
Lmmp010562	Diisooctyl Phthalate*	21921	17026.2	24335.4	27734.8	14992.7	22068.9	26824.9	22386.2	17947.5	25231.7	24682	24132.3	18012.8	11887.5	10782.9
Lmcp006876	8-(Benzyloxy)-1-Naphthol	7311.76	7686.02	5509.48	9324.16	10820	5020.39	7075.3	6590.38	6105.45	8157.15	8694.19	9231.24	11083.2	6500.22	7464.46
mws0874	3'-Adenylic Acid	55887.9	92518.5	63284.1	65070	69019.5	77888.3	11584.6	14842.8	18101.1	27234.6	27355	27475.4	93065.4	76032	50611.4
ML10176345	3-Dehydroshikimic acid	41378.4	31994.1	40304.6	87725.3	45306	54376.4	21916.4	19770.9	17625.4	25081.3	21669.3	18257.3	35607.4	22332.9	41047.9
Rfmb320	1-Methylpiperidine-2-carboxylic acid	169062	212947	172563	191340	203854	169396	466916	804722	1.14253e+06	337270	383611	429952	421613	254584	269913
pmn001622	1-O-Galloyl-4,6-hexahydroxydiphenoyl-D-glucose	9437.22	11639.3	14055	10172.2	7770.41	6355.94	3673.55	6693.79	9714.03	8707.5	8988.3	9269.1	8692.71	7252.32	12729
mws0866	D-Glucose 6-phosphate*	1.73775e+06	1.46771e+06	961985	1.59781e+06	1.6827e+06	1.2761e+06	10709.9	12144.1	13578.3	18810	14534.7	10259.5	1.03688e+06	558179	809380
Wafp003158	N-Feruloylhomoagmatine	63580.5	88245.6	93331.7	79565.1	53372.3	53622.4	21579.4	35566.9	49554.3	34629	31544.6	28460.3	66230.6	41066	40134.1
Lmjp002906	Rhamnetin-3-O-Glucoside	30173.7	73050.4	44060.6	31989.5	26371.6	36853.9	33325.3	54153.4	74981.5	38949.6	47335.6	55721.6	64109.1	54879	33754.3
pme3186	DL-Glyceraldehyde-3-phosphate	479937	282687	225122	1.04211e+06	553996	654347	177245	164096	150947	262679	219892	177105	497938	387270	263174
mws1526	Sweroside	52825.7	69015	32307	55489	58881.7	47804.3	22910.7	27002.1	31093.5	12523	22134.6	31746.2	78693.3	61693.2	41377.7
pme2651	NADP (Nicotinamide adenine dinucleotide phosphate)	33751.4	41230.5	29629.7	44183.4	22220.8	29943.1	21542.3	17884.2	14226.2	9727.68	12418.2	15108.7	21104.8	13049	25089
pmn001498	Isodendrocrepine	7.23663e+06	3.10701e+06	4.81375e+06	4.02186e+06	3.85859e+06	4.65655e+06	4.35489e+06	3.3614e+06	2.36792e+06	2.41937e+06	3.22485e+06	4.03032e+06	2.54126e+06	3.79874e+06	2.10838e+06
MWSCX017	4-hydroxyphenyl acrylaldehyde	32065.4	47403.8	30394.8	32052.1	25241.7	24747.1	64302.9	64104.2	63905.6	51521	60106.5	68692	65655.7	33947.8	60211.2
Hmgp002036	Nepetin-7-O-glucoside(Nepitrin)	41789.4	44693.5	54678.1	29229.3	13186.7	21520.7	42582.2	53273.1	63964	37694.4	35600	33505.7	55698	33180	65363.5
pmb0962	L-Lysine-Butanoic Acid	1.09664e+07	4.54369e+06	4.05478e+06	9.79483e+06	6.77448e+06	8.0252e+06	3.79857e+06	3.80714e+06	3.8157e+06	3.64591e+06	4.00462e+06	4.36334e+06	8.90331e+06	4.83434e+06	5.91977e+06
mws0159	Phenylpyruvic acid	92666.6	122389	109783	131385	120845	105668	189545	198671	207797	206571	190545	174519	141877	128924	227967
pme3154	Mevalonic acid	363199	286993	256689	259941	120202	236830	19151.5	31190.2	43228.8	47928.9	50294.2	52659.6	209763	105512	174230
MWSHY0061	Kaempferol-3-O-neohesperidoside*	59606.6	59016.9	68268.6	58844.8	25893	43364.2	69612.2	63016.4	56420.6	72714.8	69361.9	66009.1	68539.2	41178.6	83043.8
Lmsn000363	Raspberryketone glucoside	252965	169432	140462	649214	788844	399000	120981	119070	117158	213241	150208	87174.4	197485	237400	368533
pmp000240	Apigenin-6-C-(2''-glucuronyl)glucoside	43336.1	72128.9	42393.8	58858.8	31846.8	62191.3	35269.6	35688	36106.5	30438.6	21914.6	13390.6	34533.7	33302.3	58214
pmb3039	Tricin-4'-O-oxalic acid-7-O-(p-coumaroyl)shikimic acid	6274.8	9	2248.2	9	15009	8293.23	10914.5	10687.8	10461.1	5038.36	5459.52	5880.69	4806.38	2614.59	3003.27
pme1651	Indole-3-acetic acid (IAA)	471611	265811	265048	220597	261705	265434	585719	641435	697151	513515	507301	501086	563544	370197	295949
MWS201408	Asp-Glu	39746.9	31993	37825.9	37378.9	36971.3	25243.6	9	3604.66	7200.32	29866.2	31668.4	33470.7	21579.9	25330.4	40142.5
Lmjp003090	Isofraxidin-7-O-glucoside	6390.6	32442	47451.7	28087.7	18671.5	17053.5	23411.8	17593.8	11775.7	28741.8	28759.8	28777.9	19544	25268.4	38014.7
mws1073	Apigenin-6,8-di-C-glucoside (Vicenin-2)	28996.5	27103.4	28221.4	39396.1	10255.5	29331.2	14112.8	15554.3	16995.9	6176.85	5942.24	5707.64	21996.1	25867.7	12469.4
pme2828	4-Nitrophenol	1.19801e+06	1.62682e+06	2.3197e+06	2.30975e+06	2.26061e+06	3.39589e+06	1.26791e+06	1.42135e+06	1.57479e+06	1.38655e+06	1.583e+06	1.77945e+06	1.2352e+06	2.28428e+06	1.3828e+06
Hmfn000531	L-Ascorbic acid (Vitamin C)	45978	24926.1	28048.9	35296.7	24947.2	35492.2	19687.4	9848.19	9	9	18721.2	37433.5	33687.2	20902.5	43660.7
Zmhn001703	5-O-Galloyl-D-hamamelose*	55720.7	83012	33273.1	75870.5	69035.6	30907.3	24543.7	21664.3	18784.9	45777.8	52174.2	58570.7	40152.6	34562	65618.2
MWSCX015	Caffeic aldehyde	55635.7	30829.2	24749.5	40810.8	57122.7	58225.9	121015	97513.4	74012	79138.3	91420.8	103703	57853.8	80788.8	38775.1
pmb0578	Luteolin-7-O-(6''-sinapoyl)glucoside	12780.6	23451.1	14081.5	14329.1	8009.07	7528.7	8516.27	8768.03	9019.78	23937.7	22741.6	21545.4	19502.5	12168.2	9921.47
Lmdn004267	Epipinoresinol*	18558.7	4557.88	3144.93	10392.8	15769.6	8840.84	9876.67	7518.5	5160.32	9257.57	8512.11	7766.66	4865.15	10421.6	7682.65
Lmnp002413	Luteolin-6-C-glucoside-7-O-rhamnoside	35633.6	44384.5	30039.6	44678.7	28724.6	28062.1	42826	67057.6	91289.2	38959.9	25350.8	11741.6	43389.3	20075.2	42012.4
pme2836	5-Hydroxytryptophol	59616.3	50855.1	67372.1	46985.4	49087.3	48974.2	9	12544.3	25079.6	35597.5	40805.2	46013	42400.7	61603.6	90468.1
HJN083	Lariciresinol-4'-O-glucoside	69320.4	93939.9	79985.4	97448	35261.7	79290.2	5959.62	27518.1	49076.6	13806.9	14005.5	14204.1	11498.7	24125.7	25216.1
mws0017	Spermidine	139008	103124	67581.7	106443	230302	97334.7	46486.6	171695	296904	106119	85478	64837.4	165134	104821	232392
pma6640	3'-O-Methyltricetin-7-O-glucoside	45743.1	59796.3	27776.4	19808.4	25704.7	13005.4	40305.4	36463.1	32620.8	44850.4	49351.1	53851.8	46452.7	24486.4	25307.9
Lmhp206353	Tricin-4'-O-glucoside	50123.9	75981.6	52284	79635.7	29636.2	45726.8	59650	51213.8	42777.7	47816.2	51727.4	55638.6	66529.6	28724.8	51157.3
Hagn003556	7-Benzyloxy-5-hydroxy-3',4'-methylenedioxyflavonoid	27884.6	31033.7	27711.6	34122.1	29209.4	37382.8	15810.9	10703.8	5596.6	12091.5	13085.7	14079.8	12682.4	23840.2	29790.8
MWSHY0094	Gallocatechin gallate	32132.3	15796.8	26919.1	6205.02	16622	11878.8	11193	10471.4	9749.75	14092.8	10453.2	6813.69	26632.2	19169.7	11508.7
MWSHY0018	Nobiletin (5,6,7,8,3',4'-Hexamethoxyflavone)	8340.81	4398.2	3116.61	3608.91	5485.47	3457.06	4742.44	5801.43	6860.41	4855.1	5308.01	5760.92	3958.73	6053.5	2727.29
MWS201430	Met-Thr	16739.8	13526.9	12019.1	17287.3	13980.9	14610	13519.1	9668.84	5818.61	8933.18	9848.1	10763	17243.4	9813.01	8438.88
MWS2673	5,6-DiHETrE[(±)5,6-dihydroxy-8Z,11Z,14Z-eicosatrienoic acid]	23488.2	26922.8	34074.6	25557.4	26226.2	23812.9	21327	31514.9	41702.8	64229	67635.7	71042.3	57124.7	28113.8	32258.2
pmn001646	Procyanidin C1	8644.62	7015.23	13491.8	6687.91	10290.9	7168.87	4863.3	6084.34	7305.38	5609.97	6290.31	6970.66	5707	12786.7	8258.74
Zmpn000638	3-Guanidinopropionic acid	90361.6	185354	118654	182446	190551	272702	89424	104610	119797	200010	193949	187887	276960	301902	125913
MWS3035	N-Methyl-L-Glutamate	16814.7	26587.3	26154.7	23217.4	23807.2	20011.5	28701.6	23657	18612.4	23201.1	20436.6	17672.1	28698.3	11808.1	25841.4
mws0520	N-Acetyl-L-tyrosine	16716.3	11654.2	6742.85	42582.3	97418.6	63586.9	16884.3	23665.9	30447.4	38573.5	34829.3	31085.2	56334.6	29990.2	28365.5
Lmjp002461	Quercetin-3-O-neohesperidoside*	28471.2	4136.37	14385.7	10257.4	29059.5	21954.1	17598	13411.5	9225.14	24902.5	17998.5	11094.5	35349.5	23356.6	15020.2
pmb0501	Agmatine	40174.1	29463.5	45896.8	45331.5	42147.8	39600	29094.9	32331.9	35568.9	46847.9	40564.1	34280.3	51896.3	23390.2	58297.1
Lmyp003025	Coixlactam	13585.3	34802.2	8563.4	18987.6	10896.5	8564.49	65700.8	51688.9	37677	6021.13	26800.3	47579.5	17660	10241.4	7952.9
pme3511	Orotidine	205234	201652	199851	173650	189360	202249	51491.4	105753	160015	9	20174.7	40340.4	78598.5	177686	203196
mws0629	L-Aspartyl-L-Phenylalanine	35347.1	32726.2	21212.2	68594.3	32770.2	82373.5	7181.63	18024.4	28867.1	7256.06	15208.7	23161.3	15531.3	37900.5	39169
MWS201447	Phe-Ala	8688.69	6057.89	5584.37	9588.78	11780.1	9568.74	5180.23	8213.94	11247.6	10235.2	15854.9	21474.5	7969.46	3159.46	8113.84
Zmhp003322	Isovitexin-2''-O-(6'''-p-coumaroyl)glucoside	43493.8	5006.11	24527.9	7266.51	39515.9	11412.6	3025.37	9587.36	16149.3	22837.1	16380.4	9923.67	16062.3	33633.4	16816.5
pmn001710	Rosmarinic acid-3'-O-glucoside	29922.1	42525.2	40455.8	43751.7	16978.8	33699.8	4643.71	2326.36	9	9	6120.46	12231.9	19805	42755.9	21272.8
MWS201437	Leu-Asp	65702.1	79723.2	42655.8	449015	52861.5	177187	6333.77	16913.2	27492.6	35051.5	55464.3	75877.1	82795.6	185226	95626.6
MWS0933	1-Methylhistidine*	233020	94309.7	199532	119731	159734	179768	16481.9	43969.6	71457.2	42230.3	25830.4	9430.44	161142	143584	56247.1
Lmmp003091	Quercetin-3-O-(4''-O-glucosyl)rhamnoside	38648.6	27164.6	26743.5	15865	19474.1	12361.3	33769	22912	12054.9	20722.4	17520.3	14318.2	32069.4	11196.4	24363.5
Lmsp004166	Quercetin-3-O-glucoside-7-O-rhamnoside*	45059.6	23096.6	24374.8	19779.3	27009.6	16370.4	52788.4	34586.1	16383.9	24266.5	19980.4	15694.3	19223.4	9883.02	8176.86
pmb0703	Chrysoeriol-6-C-glucoside-7-O-(6''-feruloyl)glucoside	3757.3	9278	9	9	15355.1	6256.62	14897.9	12254.8	9611.83	18256.4	13912.5	9568.64	9911.27	8780.74	3312.79
Lmmp002963	6-C-Methylquercetin-3-O-rutinoside	19061.9	24199.7	16556.9	26092.1	13160.2	22417.4	14421.9	14661.7	14901.6	9713.3	16654.2	23595.1	25890.4	8626.68	24005.5
mws0183	3,4-Dihydroxybenzoic acid (Protocatechuic acid)*	85338.4	97136.8	83734.1	103036	99259	104943	301512	303082	304653	205283	218178	231073	152947	127048	304169

## Sheet: TableS3
Supplementary Table S3. Classification and fold change analysis of 1012 metabolites in wildly targeted metabolome.
Formula	Compounds	Class I	Class II	CAS	Level	LOG2FC_LN	LOG2FC_HN
C44H50O22	1,2'-Disinapoyl-2-feruloylgentiobiose	Phenolic acids	Phenolic acids	-	3	-0.2436	0.749576
C20H28O2	Dehydroabietic acid	Terpenoids	Ditepenoids	1740-19-8	3	0.0177125	0.047853
C6H13NO2	L-Leucine	Amino acids and derivatives	Amino acids and derivatives	61-90-5	1	-0.323796	-2.57116
C20H28O14	picrorhizin	Others	Others	-	2	-1.16286	-1.41613
C5H15NO4P+	O-Phosphocholine	Alkaloids	Alkaloids	107-73-3	3	-2.93498	-2.23382
C15H30O2	13-methylmyristic acid	Lipids	Free fatty acids	2485-71-4	1	-0.203721	-0.566073
C28H32O15	Chrysoeriol-7-O-rutinoside	Flavonoids	Flavones	-	1	0.118058	0.295562
C13H12O7	p-Coumaroylmalic acid	Phenolic acids	Phenolic acids	-	2	-1.03523	1.47888
C6H12O3	2-Hydroxyisocaproic acid	Organic acids	Organic acids	20312-37-2	3	1.97022	-1.0726
C6H10O4	2-Methylglutaric acid*	Organic acids	Organic acids	617-62-9	3	-0.74272	-0.83461
C18H34O5	9,10-Dihydroxy-12,13-epoxyoctadecanoic acid	Lipids	Free fatty acids	-	2	3.26164	1.92501
C20H23N7O7	10-Formyltetrahydrofolic Acid	Alkaloids	Alkaloids	2800-34-2	2	-0.820753	-1.53727
C4H6O4	Succinic acid	Organic acids	Organic acids	110-15-6	1	-1.76391	-2.90043
C9H8O3	α-Hydroxycinnamic Acid*	Phenolic acids	Phenolic acids	5801-57-0	3	1.75219	1.50043
C15H18O8	1-O-p-Coumaroyl-β-D-glucose	Phenolic acids	Phenolic acids	7139-64-2	1	-4.17795	-4.90024
C7H14O7	Sedoheptulose	Others	Saccharides	3019-74-7	3	-1.26037	-0.504342
C6H10O8	D-Galactaric acid	Others	Saccharides	526-99-8	3	-1.45872	-0.433089
C18H34O4	12,13-DHOME; (9Z)-12,13-Dihydroxyoctadec-9-enoic acid	Lipids	Free fatty acids	263399-35-5	2	0.742999	0.124588
C15H12O6	Eriodictyol (5,7,3',4'-Tetrahydroxyflavanone)	Flavonoids	Flavanones	552-58-9	3	-1.06631	-2.48953
C9H7NO2	Indole-5-carboxylic acid*	Alkaloids	Plumerane	1670-81-1	3	1.40059	-0.189769
C28H54NO7P	LysoPC 20:2	Lipids	LPC	-	3	0.144796	0.676549
C16H12O6	Diosmetin (5,7,3'-Trihydroxy-4'-methoxyflavone)	Flavonoids	Flavones	520-34-3	1	-2.77457	-3.52365
C26H28O14	Vicenin-3	Flavonoids	Flavones	59914-91-9	3	-0.175555	-0.5616
C10H22O	2-Decanol*	Others	Saccharides	1120-06-5	3	0.204913	0.0333867
C9H16O4	Azelaic acid	Organic acids	Organic acids	123-99-9	3	1.58847	0.493162
C7H6O3	Protocatechualdehyde*	Phenolic acids	Phenolic acids	139-85-5	2	0.708545	0.561347
C6H5N5O2	Isoxanthopterin	Nucleotides and derivatives	Nucleotides and derivatives	529-69-1	3	0.370433	0.717624
C6H6O4	Muconic acid	Organic acids	Organic acids	1119-72-8	1	0.178725	0.54412
C27H26O11	Salcolin A*	Flavonoids	Flavones	-	3	-2.61453	-3.01108
C18H32O4	9-Hydroxy-13-oxo-10-octadecenoic Acid	Lipids	Free fatty acids	-	3	0.279399	-0.592601
C20H20N2O4	cis-Moschamine	Alkaloids	Plumerane	193224-24-7	1	-1.43288	-0.589384
C12H22O4	Dodecanedioic aicd	Lipids	Free fatty acids	693-23-2	2	-0.0736416	-0.118521
C10H12O3	Propyl 4-hydroxybenzoate	Phenolic acids	Phenolic acids	94-13-3	3	-0.365878	0.290004
C16H20O9	1-O-Feruloyl-β-D-glucose	Phenolic acids	Phenolic acids	7196-71-6	2	-0.931904	0.355356
C5H9NO3	Trans-4-Hydroxy-L-proline*	Amino acids and derivatives	Amino acids and derivatives	51-35-4	3	-0.155239	0.920633
C27H30O15	Kaempferol-3-O-robinobioside(Biorobin)	Flavonoids	Flavonols	17297-56-2	3	0.370374	0.74434
C4H11N	Butylamine	Alkaloids	Alkaloids	109-73-9	3	-0.627099	-0.68061
C5H7NO3	Pyroglutamic acid	Amino acids and derivatives	Amino acids and derivatives	4042-36-8	2	1.32203	1.53956
C9H15N3O4	Pro-Asn	Amino acids and derivatives	Amino acids and derivatives	107856-82-6	3	-0.218298	-0.152099
C18H16O7	Ayanin (3',5-Dihydroxy-3,4',7-Trimethoxyflavone)	Flavonoids	Flavones	572-32-7	3	-2.80179	-1.47391
C18H38O	1-Octadecanol	Lipids	Free fatty acids	112-92-5	3	0.0260101	0.0490928
C15H30O2	Pentadecanoic Acid	Lipids	Free fatty acids	1002-84-2	3	-0.244632	-0.480167
C16H30O4	Hexadecanedioic acid	Lipids	Free fatty acids	505-54-4	1	-0.377767	0.904304
C4H6O5	3-Dehydro-L-Threonic Acid	Others	Saccharides	-	1	-5.64121	-3.39793
C4H9NO2S	S-Methyl-L-cysteine	Amino acids and derivatives	Amino acids and derivatives	1187-84-4	3	0.0946265	-1.40836
C7H14O6	D-Pinitol	Others	Saccharides	10284-63-6	3	-3.16645	-3.88016
C11H22O2	Undecylic Acid	Lipids	Free fatty acids	112-37-8	3	-0.0210739	-0.0433584
C11H8O3	Ayapin	Lignans and Coumarins	Coumarins	494-56-4	3	1.609	0.49159
C3H5NO4	Aminomalonic acid	Organic acids	Organic acids	1068-84-4	3	-1.78688	-2.74668
C18H30O3	17-Hydroxylinolenic acid	Lipids	Free fatty acids	-	3	3.34972	1.95127
C18H34O3	Ricinoleic acid	Lipids	Free fatty acids	141-22-0	3	-0.160592	-0.456195
C5H8O4	Monomethyl succinate*	Organic acids	Organic acids	3878-55-5	3	-1.30679	-2.49734
CH4O3S	Methanesulfonic acid	Organic acids	Organic acids	75-75-2	3	0.305643	-0.749469
C13H24O4	Tridecanedioic acid	Lipids	Free fatty acids	505-52-2	2	-0.0473303	-0.0658597
C10H15N5O10P2	Adenosine 5'-diphosphate	Nucleotides and derivatives	Nucleotides and derivatives	58-64-0	3	-3.01626	-2.91913
C14H21NO8	Pyridoxine-5'-O-glucoside	Others	Vitamin	-	3	-1.6232	-0.626815
C9H11NO3	DL-O-tyrosine	Amino acids and derivatives	Amino acids and derivatives	2370-61-8	3	0.93782	0.638877
C6H12O7	Gluconic acid	Others	Saccharides	526-95-4	1	0.414127	-0.810928
C17H22O10	3'-O-Beta-D-Glucopyranosyl plumbagic acid	Phenolic acids	Phenolic acids	-	3	-1.06623	-0.808159
C6H11N3	1-Methylhistamine	Alkaloids	Alkaloids	501-75-7	3	0.182714	-0.0315816
C9H10O4	Syringaldehyde; 4-Hydroxy-3,5-Dimethoxybenzaldehyde	Phenolic acids	Phenolic acids	134-96-3	3	2.83562	2.61956
C6H14O6	Dulcitol*	Others	Saccharides	608-66-2	1	2.41776	1.66734
C5H8O5	3-Methylmalic acid*	Organic acids	Organic acids	152204-30-3	3	-1.46289	-2.16932
C18H30O2	α-Linolenic Acid*	Lipids	Free fatty acids	463-40-1	2	-0.0892473	0.565853
C5H8O4	Dimethylmalonic acid*	Organic acids	Organic acids	595-46-0	3	-1.29133	-2.59703
C17H14O6	3-O-Acetylpinobanksin	Flavonoids	Flavanonols	52117-69-8	3	0.162438	0.510637
C11H12O5	Sinapic acid	Phenolic acids	Phenolic acids	530-59-6	3	-0.806386	0.787398
C27H24O11	Tricin-4'-O-eudesmic acid	Flavonoids	Flavones	-	3	-8.86746	-0.478638
C5H8O4	Ethylmalonic acid*	Organic acids	Organic acids	601-75-2	3	-0.680678	-1.5309
C5H8O4	Glutaric acid*	Organic acids	Organic acids	110-94-1	3	-0.680678	-1.5309
C8H8N2O3	Nicotinuric acid	Amino acids and derivatives	Amino acids and derivatives	583-08-4	3	-5.43876	14.6935
C5H11NO2	L-Valine	Amino acids and derivatives	Amino acids and derivatives	72-18-4	2	-0.619688	-2.06884
C7H6O5	Gallic acid	Phenolic acids	Phenolic acids	149-91-7	3	-0.566006	-0.91754
C7H13N3O4	Gln-Gly	Amino acids and derivatives	Amino acids and derivatives	2650-65-9	3	0.0275695	-1.13596
C20H30O2	Kaurenoic Acid	Terpenoids	Ditepenoids	6730-83-2	2	-0.658243	0.965382
C4H7NO4	L-Aspartic acid	Amino acids and derivatives	Amino acids and derivatives	56-84-8	1	-0.784772	0.991803
C45H52O23	1,2,2'-Trisinapoyl gentiobiose	Phenolic acids	Phenolic acids	-	3	-0.440569	0.935685
C11H12O4	Ferulic acid methyl ester	Phenolic acids	Phenolic acids	2309-07-1	1	-1.18839	0.429086
C15H12O5	3,4-Dihydro-4-(4'-hydroxyphenyl)-5,7-dihydroxycoumarin	Lignans and Coumarins	Coumarins	-	3	-2.2381	-3.10671
C6H11NO4	O-Acetyl-L-homoserine	Amino acids and derivatives	Amino acids and derivatives	250736-84-6	3	-1.26184	-0.0398289
C27H30O15	Diosmetin-8-C-(2''-O-arabinosyl)glucoside	Flavonoids	Flavones	-	3	0.385008	1.98965
C6H12N2O3	L-Alanyl-L-Alanine	Amino acids and derivatives	Amino acids and derivatives	1948-31-8	3	-1.92822	-2.83843
C15H22O2	Confertifoline	Terpenoids	Sesquiterpenoids	1811-23-0	3	-0.156859	0.0618549
C15H14O3	4'-Methoxyresveratrol	Others	Stilbene	33626-08-3	3	0.994641	0.436133
C20H38O2	Eicosenoic acid	Lipids	Free fatty acids	26764-41-0	3	-0.377948	-0.102733
C18H30O4	13S-Hydroperoxy-6Z,9Z,11E-octadecatrienoic acid	Lipids	Free fatty acids	121107-97-9	3	0.290886	0.0895926
C9H19N3O4	Ser-Lys	Amino acids and derivatives	Amino acids and derivatives	22677-61-8	3	0.117795	-0.593401
C27H52NO7P	LysoPC 19:2(2n isomer)	Lipids	LPC	-	3	1.96162	1.95219
C13H16O8	Salicylic acid-2-O-glucoside	Phenolic acids	Phenolic acids	10366-91-3	3	0.175234	0.702937
C4H6O3	Succinic semialdehyde	Organic acids	Organic acids	692-29-5	3	-0.519389	-1.45615
C18H30O3	2R-hydroxy-9Z,12Z,15Z-octadecatrienoic acid	Lipids	Free fatty acids	-	3	1.48878	-0.757058
C10H13N5O4	Adenosine	Nucleotides and derivatives	Nucleotides and derivatives	58-61-7	1	1.15921	0.771753
C7H16N4O2	Arginine methyl ester*	Amino acids and derivatives	Amino acids and derivatives	-	3	1.12966	0.280753
C24H30O4	(Z)-3,8-Dihydro 6,6·;7,3'a-diligustilide	Others	Others	-	1	-0.0216156	-0.0579649
C20H30O2	Pimaric acid	Terpenoids	Ditepenoids	127-27-5	1	-0.606137	0.743254
C22H45O9P	LysoPG 16:0	Lipids	Glycerol ester	-	3	-0.141125	0.0425053
C18H32O4	Hydroperoxylinoleic acid	Lipids	Free fatty acids	34444-18-3	2	3.83478	3.27289
C9H11NO4	3,4-Dihydroxy-L-phenylalanine (L-Dopa)	Amino acids and derivatives	Amino acids and derivatives	59-92-7	3	0.815178	-0.681185
C19H14O6	O-Feruloyl 3-hydroxycoumarin	Lignans and Coumarins	Coumarins	-	3	-0.212582	0.234308
C8H14N2O5S	γ-Glu-Cys	Amino acids and derivatives	Amino acids and derivatives	636-58-8	3	0.529233	1.69676
C20H42O	1-Eicosanol	Lipids	Free fatty acids	629-96-9	3	-0.123269	-0.32892
C12H24O2	Dodecanoic acid (Lauric acid)	Lipids	Free fatty acids	143-07-7	1	0.392411	-0.335232
C5H8O5	3-Hydroxyglutaric acid	Organic acids	Organic acids	638-18-6	3	-1.2353	-1.97186
C5H6O5	α-Ketoglutaric acid	Organic acids	Organic acids	328-50-7	3	-3.36716	-2.62844
C3H7NO3	L-Serine	Amino acids and derivatives	Amino acids and derivatives	56-45-1	3	-0.657221	-0.135595
C20H30O4	20-Carboxyarachidonic Acid	Lipids	Free fatty acids	79551-84-1	2	-0.682571	0.398514
C18H32O4	9S-Hydroperoxy-10E,12Z-octadecadienoic acid	Lipids	Free fatty acids	5502-91-0	3	1.98554	0.865932
C5H4N4O3	Uric acid	Nucleotides and derivatives	Nucleotides and derivatives	69-93-2	3	-2.32867	6.15737
C34H34O16	Tricin-7-O-(2''-Sinapoyl)glucoside	Flavonoids	Flavones	-	2	-0.534091	0.776798
C28H32O15	Diosmetin-7-O-rutinoside (Diosmin)*	Flavonoids	Flavones	520-27-4	1	0.179824	0.219278
C6H12O6	L-Glucose*	Others	Saccharides	921-60-8	1	-0.0338239	0.147744
C6H14O6	D-Mannitol*	Others	Saccharides	69-65-8	1	2.30508	1.81846
C6H14O5	L-Fucitol	Others	Saccharides	13074-06-1	3	0.148966	0.230939
C3H4O4	Malonic acid	Organic acids	Organic acids	141-82-2	3	0.240268	-1.09238
C17H26O4	Nordihydrocapsiate	Phenolic acids	Phenolic acids	220012-53-3	2	-0.00864143	0.00823744
C4H9NO2S	L-Homocysteine	Amino acids and derivatives	Amino acids and derivatives	6027-13-0	3	-0.436515	-1.16527
C7H6O3	2,5-Dihydroxybenzaldehyde*	Phenolic acids	Phenolic acids	1194-98-5	2	0.702421	0.613434
C14H20O9	2,6-dimethoxy-hydroquinone-4-O-β-D-glucopyranoside	Phenolic acids	Phenolic acids	-	3	-3.33038	-2.63701
C11H14NO6+	Nicotinate D-ribonucleoside	Others	Vitamin	17720-18-2	3	-0.811701	-0.236992
C12H17N4OS+	Thiamine (Vitamin B1)	Others	Vitamin	70-16-6	3	0.994141	1.16544
C5H9NO2	1-Amino-1-cyclobutane-carboxylic-acid	Amino acids and derivatives	Amino acids and derivatives	22264-50-2	3	0.763661	-0.766794
C11H20N2O8	L-Glutamine-O-glycoside	Amino acids and derivatives	Amino acids and derivatives	-	3	-0.223903	-0.0244653
C10H20O3	2,6-Dimethyl-7-octene-2,3,6-triol	Others	Saccharides	73815-21-1	3	1.61908	0.520721
C6H11NO2	Homoproline	Amino acids and derivatives	Amino acids and derivatives	56879-46-0	3	-0.89541	3.36743
C16H12O6	5,7,2'-Trhiyroxy-8-methoxyflavone	Flavonoids	Flavones	-	1	-2.99049	-3.46732
C18H34O5	9,10,11-Trihydroxy-12-octadecenoic acid	Lipids	Free fatty acids	61911-67-9	1	2.43051	0.504562
C22H18O11	Gallocatechin 3-O-gallate	Flavonoids	Flavanols	5127-64-0	2	-0.582309	-0.622981
C13H16O10	1-O-Galloyl-β-D-glucose*	Phenolic acids	Phenolic acids	58511-73-2	3	-0.572147	-0.648544
C15H10O6	Luteolin (5,7,3',4'-Tetrahydroxyflavone)	Flavonoids	Flavones	491-70-3	3	-1.51698	-1.24291
C11H14N2O4	Tyr-Gly	Amino acids and derivatives	Amino acids and derivatives	673-08-5	3	-1.73289	-3.33296
C19H39O7P	LysoPA 16:0	Lipids	Glycerol ester	22002-85-3	3	-0.325261	0.0885839
C15H22N2O18P2	Uridine-5'-diphosphoglucuronic acid	Nucleotides and derivatives	Nucleotides and derivatives	-	3	-6.82064	-4.00868
C11H10O6	Benzoylmalic acid	Phenolic acids	Phenolic acids	22138-51-8	3	-2.07769	-1.36695
C10H13N4O7P	2'-Deoxyinosine-5'-monophosphate	Nucleotides and derivatives	Nucleotides and derivatives	3393-18-8	3	-0.395868	-0.397195
C21H20O10	Apigenin-6-C-glucoside (Isovitexin)	Flavonoids	Flavones	38953-85-4	1	-2.26583	-2.19002
C18H34O4	Hydroxy ricinoleic acid	Lipids	Free fatty acids	-	3	2.29301	1.34285
C24H42O21	Stachyose	Others	Saccharides	470-55-3	2	-1.35765	-1.4816
C6H10O8	D-Saccharic acid	Others	Saccharides	87-73-0	3	-1.41014	-0.445747
C10H21N3O4	Lys-Thr	Amino acids and derivatives	Amino acids and derivatives	97791-84-9	3	-1.37286	-1.21771
C8H14O4	Suberic Acid	Organic acids	Organic acids	505-48-6	3	0.871346	0.0492243
C7H11NO5	N-Acetyl-L-glutamic acid	Amino acids and derivatives	Amino acids and derivatives	1188-37-0	1	-2.10942	-1.03285
C5H10O6	D-Xylonic acid	Others	Saccharides	526-91-0	3	0.0237263	-0.00392865
C18H30O4	9-Hydroperoxy-10E,12,15Z-octadecatrienoic acid	Lipids	Free fatty acids	111004-08-1	3	0.0152818	-0.0318401
C24H42O20	DMelezitose O-rhamnoside	Others	Saccharides	-	3	-3.75956	-0.913588
C9H7NO2	Indole-3-carboxylic acid*	Alkaloids	Plumerane	771-50-6	3	1.67322	-0.394996
C12H16O7	p-Hydroxypheny-β-D-allopyranoside*	Phenolic acids	Phenolic acids	-	3	-3.24651	-0.310348
C8H16O6	Dambonitol	Others	Saccharides	523-94-4	1	-0.98059	-2.88248
C5H10O3	β-Hydroxyisovaleric acid	Organic acids	Organic acids	625-08-1	3	-0.0502445	-0.439658
C7H5NOS	2(3H)-Benzothiazolone	Alkaloids	Alkaloids	934-34-9	3	-0.684723	-0.610586
C4H6N4O3	Allantoin	Organic acids	Organic acids	97-59-6	3	0.214167	0.405819
C10H8N2	3-Indoleacetonitrile	Alkaloids	Plumerane	771-51-7	3	0.851511	1.15883
C21H43O7P	LysoPA 18:0	Lipids	Glycerol ester	22002-86-4	3	-0.392794	-0.108058
C10H13N5O5	Guanosine	Nucleotides and derivatives	Nucleotides and derivatives	118-00-3	1	0.0674682	-1.32715
C8H18N4O2	NG,NG-Dimethyl-L-arginine	Amino acids and derivatives	Amino acids and derivatives	30315-93-6	3	1.83641	1.12401
C14H17N5O8	Succinyladenosine	Nucleotides and derivatives	Nucleotides and derivatives	4542-23-8	1	-2.07317	-2.09492
C5H8O5	D-Arabinono-1,4-lactone	Others	Saccharides	2782-09-4	3	-1.4115	-2.31876
C11H12O4	3,4-Dimethoxycinnamic acid	Phenolic acids	Phenolic acids	2316-26-9	1	-1.2052	0.268171
C15H20O10	Glucosyringic Acid	Phenolic acids	Phenolic acids	-	3	-1.30256	-1.02852
C9H16O3	9-Oxononanoic acid	Organic acids	Organic acids	2553-17-5	3	3.98791	1.68653
C14H26O2	Myristoleic acid	Lipids	Free fatty acids	544-64-9	2	0.0126212	-0.56405
C34H37N3O6	N',N'',N'''-p-Coumaroyl-cinnamoyl-caffeoyl spermidine	Alkaloids	Phenolamine	-	3	-0.504455	-0.30555
C14H26O4	1,14-Tetradecanedioic Acid	Lipids	Free fatty acids	821-38-5	3	0.10016	-0.0273362
C5H6O4	Methylenesuccinic acid	Organic acids	Organic acids	97-65-4	3	-0.39979	-1.1673
C4H8O4	D-Threose	Others	Saccharides	95-43-2	3	-2.1035	-2.33047
C16H22O10	Geniposidic acid	Terpenoids	Monoterpenoids	27741-01-1	3	0.120854	0.252009
C9H10O3	Ethylparaben	Phenolic acids	Phenolic acids	120-47-8	3	0.268943	-0.256592
C10H22O	1-Decanol*	Others	Saccharides	112-30-1	3	0.087611	-0.0510132
C27H56NO7P	LysoPC 19:0	Lipids	LPC	108273-88-7	3	0.0996526	-0.174868
C6H13NO2	L-Isoleucine	Amino acids and derivatives	Amino acids and derivatives	73-32-5	3	-0.293676	-2.59097
C8H14O8	Mucic acid Dimethyl Ester	Phenolic acids	Phenolic acids	-	3	-2.99992	-1.552
C8H6O4	Phthalic acid	Phenolic acids	Phenolic acids	88-99-3	2	-0.723479	-0.373558
C6H5NO2	2-Picolinic acid	Organic acids	Organic acids	98-98-6	3	2.79261	2.36115
C8H8O2	4-Hydroxyacetophenone	Phenolic acids	Phenolic acids	99-93-4	3	1.84409	-0.601485
C10H12N4O5	9-(Arabinosyl)hypoxanthine	Nucleotides and derivatives	Nucleotides and derivatives	7013-16-3	1	1.34247	3.11952
C18H39NO3	4-Hydroxysphinganine	Lipids	Sphingolipids	554-62-1	2	1.44181	-0.517889
C5H11NO3S	L-Methionine Sulfoxide	Amino acids and derivatives	Amino acids and derivatives	3226-65-1	3	0.0446524	-1.40235
C5H11N3O2	4-Guanidinobutyric acid	Organic acids	Organic acids	463-00-3	3	-1.62525	-1.72557
C4H8O3	3-Hydroxybutyric acid*	Organic acids	Organic acids	300-85-6	3	-0.0582769	-0.601521
C10H10O4	Vanillin acetate	Phenolic acids	Phenolic acids	881-68-5	3	1.80746	-0.0208532
C7H6O3	4-Hydroxybenzoic acid	Phenolic acids	Phenolic acids	99-96-7	2	0.597549	0.634604
C5H8N2O2	Cyclo(Ala-Gly)	Amino acids and derivatives	Amino acids and derivatives	4526-77-6	3	-0.448956	-0.493613
C26H28O15	Orientin-6-C-arabinoside	Flavonoids	Flavones	-	3	-0.012933	1.98555
C15H28O2	Cis-10-Pentadecenoic Acid(C15:1)	Lipids	Free fatty acids	84743-29-3	3	0.128042	-0.0920441
C18H32O4	13-Hydroperoxy-9Z,11E-octadecadienoic acid*	Lipids	Free fatty acids	23017-93-8	3	2.23079	0.855626
C5H9NO3	5-Aminolevulinic Acid	Alkaloids	Alkaloids	106-60-5	3	0.312043	-2.31723
C6H6O	Phenol	Phenolic acids	Phenolic acids	108-95-2	3	-0.821653	0.169245
C20H22O6	Pinoresinol*	Lignans and Coumarins	Lignans	487-36-5	3	-0.190347	-0.813234
C5H8O5	2-Hydroxyglutaric Acid*	Organic acids	Organic acids	13095-48-2	3	-1.61698	-2.30899
C18H34O5	9,10,13-Trihydroxy-11-Octadecenoic Acid	Lipids	Free fatty acids	29907-57-1	2	1.76822	-0.013547
C6H12O6	D-Galactose*	Others	Saccharides	59-23-4	1	-0.0311008	-0.530288
C7H12N2O4	N-Acetyl-L-Glutamine	Amino acids and derivatives	Amino acids and derivatives	2490-97-3	3	-0.879572	-0.841005
C33H40O18	1-Sinapoyl-2-feruloylgentiobiose	Phenolic acids	Phenolic acids	-	2	-0.0820623	0.598068
C18H32O2	(9Z,11E)-Octadecadienoic acid*	Lipids	Free fatty acids	2540-56-9	2	-0.0467399	0.0501774
C22H18O11	Epigallocatechin-3-gallate	Flavonoids	Flavanols	989-51-5	1	-0.623603	-0.732458
C12H14O4	Ethyl ferulate	Phenolic acids	Phenolic acids	4046-02-0	3	-0.796808	-1.71676
C6H11NO4	N-Acetyl-L-threonine	Amino acids and derivatives	Amino acids and derivatives	17093-74-2	3	-0.327076	-0.366783
C9H7NO	4-Hydroxyquinoline	Alkaloids	Quinoline alkaloids	611-36-9	3	0.856767	1.09746
C20H36O2	Eicosadienoic acid	Lipids	Free fatty acids	5598-38-9	3	0.184721	0.326957
C23H32O15	Furanofructosyl-α-D-(3-mustard acyl)glucoside*	Phenolic acids	Phenolic acids	-	2	0.605957	1.18872
C23H32O15	Furanofructosyl-α-D-(6-mustard acyl)glucoside	Phenolic acids	Phenolic acids	-	2	-0.591478	0.0802585
C4H4O4	Fumaric acid	Organic acids	Organic acids	110-17-8	2	-1.60094	-3.36315
C13H12O8	Cis-Coutaric acid	Phenolic acids	Phenolic acids	67920-37-0	1	-0.834031	0.214855
C8H12N2O3	Cyclo(Ser-Pro)	Amino acids and derivatives	Amino acids and derivatives	-	3	-1.05654	-0.830006
C6H14O6	D-Sorbitol	Others	Saccharides	50-70-4	1	2.45341	1.78752
C6H13NO3	Fagomine	Alkaloids	Piperidine alkaloids	53185-12-9	3	0.025584	-0.00794939
C30H50O	9,19-Cyclolanost-24-en-3-ol (Cycloartenol)	Terpenoids	Triterpene	469-38-5	3	0.025579	-0.00415362
C11H20O4	Undecanedioic acid	Lipids	Free fatty acids	1852-04-6	3	0.27521	0.0471919
C22H32O2	Cis-4,7,10,13,16,19-Docosahexaenoic Acid	Lipids	Free fatty acids	6217-54-5	3	0.026069	-0.537041
C14H20O9	2-(3,4-dihydroxyphenyl)ethanediol 1-O-β-D-glucopyranoside*	Phenolic acids	Phenolic acids	-	1	-4.60578	-4.17053
C3H7N3O2	Guanidinoacetate	Alkaloids	Alkaloids	352-97-6	3	-0.660884	-0.615631
C7H8N2O2	1,4-Dihydro-1-Methyl-4-oxo-3-pyridinecarboxamide	Alkaloids	Pyridine alkaloids	769-49-3	3	-0.691202	-0.891466
C16H30O2	Palmitoleic Acid	Lipids	Free fatty acids	373-49-9	2	-0.735181	-0.581101
C18H30O2	γ-Linolenic Acid*	Lipids	Free fatty acids	506-26-3	2	-0.106498	0.473186
C3H7O7P	3-Phospho-D-glyceric acid	Others	Saccharides	820-11-1	3	-2.05738	-1.01779
C20H30O2	Isopimaric acid	Terpenoids	Ditepenoids	5835-26-7	3	-0.536634	0.761222
C6H8O7	Citric Acid	Organic acids	Organic acids	77-92-9	1	-2.39012	-3.60437
C27H30O14	Apigenin-7-O-rutinoside (Isorhoifolin)	Flavonoids	Flavones	552-57-8	1	-0.171985	-0.73013
C11H12N2O2	L-Tryptophan	Amino acids and derivatives	Amino acids and derivatives	73-22-3	1	0.697285	1.16761
C13H18O8	Isotachioside*	Phenolic acids	Phenolic acids	31427-08-4	1	-4.29199	-4.53602
C23H48NO7P	LysoPC 15:0(2n isomer)	Lipids	LPC	-	2	-0.660863	-0.57749
C6H14N4O2	L-Arginine	Amino acids and derivatives	Amino acids and derivatives	74-79-3	1	1.78054	-0.0635131
C26H28O14	Apigenin-8-C-(2''-glucosyl)arabinoside	Flavonoids	Flavones	-	2	-0.59483	-0.63652
C20H39NO2	N-Oleoylethanolamine	Alkaloids	Alkaloids	111-58-0	2	-0.230018	1.34823
C7H16N4O2	Homoarginine	Amino acids and derivatives	Amino acids and derivatives	156-86-5	3	0.64902	0.133961
C12H14O5	Methyl sinapate	Phenolic acids	Phenolic acids	20733-94-2	1	-1.70723	-0.21455
C27H30O16	Quercetin-3-O-robinobioside	Flavonoids	Flavonols	52525-35-6	1	0.05823	0.341954
C16H20O9	4-O-β-D-glucopyranosylferulic acid	Phenolic acids	Phenolic acids	-	1	-4.24149	-4.0765
C6H10O4	2-Acetyl-2-Hydroxybutanoic Acid	Organic acids	Organic acids	-	3	-0.238208	-0.616802
C18H34O3	9,10-Epoxyoctadecanoic Acid	Lipids	Free fatty acids	2443-39-2	3	0.0295898	-0.0409742
C6H7N	2-Picoline; 2-Methylpyridine	Alkaloids	Pyridine alkaloids	109-06-8	3	0.0692227	-0.999144
C6H10O4	Adipic Acid*	Organic acids	Organic acids	124-04-9	3	-0.724324	-0.810518
C11H15N5O3S	5'-Deoxy-5'-(methylthio)adenosine	Nucleotides and derivatives	Nucleotides and derivatives	2457-80-9	1	-3.30767	-2.6176
C13H16O9	Protocatechuic acid-4-O-glucoside	Phenolic acids	Phenolic acids	-	1	-1.32825	-0.429171
C4H8N2O3	3-Ureidopropionic Acid	Organic acids	Organic acids	462-88-4	1	-0.0326315	-0.552552
C11H15N2O8P	β-Nicotinamide mononucleotide	Nucleotides and derivatives	Nucleotides and derivatives	1094-61-7	3	-3.47566	-2.627
C10H12N5O7P	Guanosine 3',5'-cyclic monophosphate	Nucleotides and derivatives	Nucleotides and derivatives	7665-99-8	3	-0.587292	-2.0331
C24H24O11	Acacetin-7-O-(6''-O-acetyl)glucoside	Flavonoids	Flavones	-	3	0.35813	0.153335
C20H30N2O8	N-Feruloylputrescine N-glucoside	Alkaloids	Phenolamine	-	2	-1.28125	3.63388
C5H5N5O	Isoguanine	Nucleotides and derivatives	Nucleotides and derivatives	3373-53-3	3	-0.458052	-0.5055
C10H20N4O4	Lys-Asn	Amino acids and derivatives	Amino acids and derivatives	19908-06-6	3	-1.2487	-1.34471
C20H36O2	9,12-Octadecadienoic acid,ethyl ester	Others	Others	6114-21-2	1	0.177049	0.274724
C6H12O5	D-Fucose*	Others	Saccharides	3615-37-0	3	-1.29221	-0.861816
C9H11NO2	L-Phenylalanine	Amino acids and derivatives	Amino acids and derivatives	63-91-2	1	-0.752437	-2.83166
C15H18O8	Phenylpropionic acid-O-β-D-glucopyranoside	Phenolic acids	Phenolic acids	-	2	-0.882421	0.0859628
C21H44NO7P	LysoPE 16:0(2n isomer)	Lipids	LPE	-	3	-0.54353	-0.192725
C17H22O10	1-O-Sinapoyl-β-D-glucose	Phenolic acids	Phenolic acids	-	2	-2.51513	-1.61043
C5H6O4	Citraconic acid	Organic acids	Organic acids	498-23-7	3	-2.7581	-3.22871
C15H23N6O5S+	S-Adenosylmethionine	Amino acids and derivatives	Amino acids and derivatives	485-80-3	3	-7.68857	-5.74503
C18H29NO4	Jasmonoyl-L-Isoleucine	Amino acids and derivatives	Amino acids and derivatives	120330-93-0	3	-5.16095	-12.8908
C9H11NO3	3-Hydroxy-L-phenylalanine	Amino acids and derivatives	Amino acids and derivatives	587-33-7	2	-0.00520011	-1.80325
C6H10O6	L-Gulono-1,4-Lactone*	Others	Saccharides	1128-23-0	3	-0.479111	-1.10666
C26H28O15	carlinoside	Flavonoids	Flavones	59952-97-5	3	0.50102	1.96281
C9H7N	Isoquinoline	Alkaloids	Isoquinoline alkaloids	119-65-3	3	0.657675	1.03764
C10H8O	1-Naphthol*	Phenolic acids	Phenolic acids	90-15-3	3	-0.0884719	-0.127674
C8H8O4	Vanillic acid	Phenolic acids	Phenolic acids	121-34-6	3	2.78104	2.05089
C26H28O14	Isovitexin-8-O-xyloside	Flavonoids	Flavones	-	3	-0.635213	-0.576777
C4H8O5	D-Threonic Acid	Others	Saccharides	3909-12-4	3	-0.679432	0.726142
C18H32O4	9-Hydroxy-12-oxo-15(Z)-octadecenoic acid	Lipids	Free fatty acids	-	3	3.94183	3.29416
C10H17N3O6S	Glutathione reduced form	Amino acids and derivatives	Amino acids and derivatives	70-18-8	1	-1.75257	-0.254615
C10H10O4	Ferulic acid*	Phenolic acids	Phenolic acids	537-98-4	1	-0.134186	0.0329964
C16H16O8	4-caffeoylshikimic acid	Phenolic acids	Phenolic acids	-	3	-3.41866	-2.84448
C11H12O4	Sinapinaldehyde	Phenolic acids	Phenolic acids	4206-58-0	3	0.752053	1.4493
C7H14N2O4S	L-Cystathionine	Amino acids and derivatives	Amino acids and derivatives	56-88-2	3	-1.04675	3.1556
C21H42NO7P	LysoPE 16:1	Lipids	LPE	-	2	-0.430025	-0.393235
C7H6O2	4-Hydroxybenzaldehyde	Phenolic acids	Phenolic acids	123-08-0	1	1.90777	0.377858
C18H30O3	13-KODE; (9Z,11E)-13-Oxooctadeca-9,11-dienoic acid*	Lipids	Free fatty acids	54739-30-9	3	0.975284	0.891319
C15H18O9	6-O-Caffeoyl-D-glucose	Phenolic acids	Phenolic acids	-	3	-0.95573	0.127721
C9H8O3	2-Hydroxycinnamic acid*	Phenolic acids	Phenolic acids	583-17-5	3	1.75666	1.44826
C18H32O3	9(10)-EpOME;(9R,10S)-(12Z)-9,10-Epoxyoctadecenoic acid	Lipids	Free fatty acids	16833-56-0	2	1.51287	0.3378
C18H36O2	Stearic Acid	Lipids	Free fatty acids	57-11-4	3	0.0695307	0.063332
C16H32O4	9,16-Dihydroxypalmitic acid	Lipids	Free fatty acids	38076-49-2	3	3.89654	3.09704
C4H8O3	2-Hydroxybutyric Acid*	Organic acids	Organic acids	3347-90-8	3	0.737739	0.0417096
C6H9N3O2	L-Histidine	Amino acids and derivatives	Amino acids and derivatives	71-00-1	3	1.40694	0.00452355
C6H12O6	Inositol*	Others	Saccharides	87-89-8	1	0.345063	-0.163219
C18H32O2	Linoleic acid*	Lipids	Free fatty acids	60-33-3	2	-0.0427508	-0.0616619
C19H34O2	E,E,Z-1,3,12-Nonadecatriene-5,14-diol	Lipids	Free fatty acids	-	3	-0.030764	-0.102446
C5H10O4	2,3-Dihydroxy-3-Methylbutanoic Acid	Organic acids	Organic acids	1756-18-9	3	-3.48882	-2.51129
C18H32O3	13(S)-HODE;13(S)-Hydroxyoctadeca-9Z,11E-dienoic acid	Lipids	Free fatty acids	10219-69-9	2	2.50028	1.70845
C11H19N3O6S	S-(Methyl)glutathione	Amino acids and derivatives	Amino acids and derivatives	2922-56-7	3	0.027466	0.460248
C6H7N5	1-Methyladenine	Nucleotides and derivatives	Nucleotides and derivatives	5142-22-3	3	-0.538984	-1.65251
C4H6O5	L-Malic acid	Organic acids	Organic acids	97-67-6	1	-4.32807	-3.00778
C5H12O5	Ribitol*	Others	Saccharides	488-81-3	3	1.48507	1.53327
C10H7NO4	4,8-Dihydroxyquinoline-2-carboxylic acid	Organic acids	Organic acids	59-00-7	3	-0.0937947	-0.114098
C9H10O4	4-Hydroxyphenyllactic Acid*	Phenolic acids	Phenolic acids	306-23-0	2	-0.380394	-1.06059
C10H10O4	Isoferulic Acid*	Phenolic acids	Phenolic acids	25522-33-2	1	0.0931052	0.0769656
C12H16O7	Arbutin*	Phenolic acids	Phenolic acids	497-76-7	3	-3.29981	-0.263682
C10H10O4	3ξ-(1ξ-Hydroxyethyl)-7-hydroxy-1-isobenzofuranone	Others	Others	-	1	-0.23762	0.02791
C8H16N2O3	L-Glycyl-L-isoleucine*	Amino acids and derivatives	Amino acids and derivatives	19461-38-2	3	-2.22483	-3.08769
C33H35N5O5	Ergotamine	Alkaloids	Plumerane	113-15-5	3	0.103547	0.32737
C5H12O5	D-Arabitol*	Others	Saccharides	488-82-4	3	1.78732	1.96623
C9H9NO5	6-Hydroxydopaquinone	Amino acids and derivatives	Amino acids and derivatives	135791-48-9	3	-0.646738	0.129891
C13H16O8	4-O-Glucosyl-4-hydroxybenzoic acid	Phenolic acids	Phenolic acids	-	2	-1.82643	-0.0396791
C23H48NO7P	LysoPE 18:0(2n isomer)	Lipids	LPE	-	3	-0.130189	0.290543
C15H22N2O3	N-Feruloyl-Cadaverine	Alkaloids	Phenolamine	-	3	-0.189545	0.119081
C6H12O6	D-Mannose*	Others	Saccharides	3458-28-4	1	0.0606663	-0.0291334
C17H14O7	Quercetin-3,4'-Dimethyl Ether	Flavonoids	Flavonols	33429-83-3	2	-0.754667	-0.530535
C10H12N4O6	Xanthosine	Nucleotides and derivatives	Nucleotides and derivatives	146-80-5	1	2.10125	1.59893
C22H46NO7P	LysoPC 14:0	Lipids	LPC	20559-16-4	1	0.0102398	-0.0633664
C16H20O10	Trihydroxycinnamoylquinic acid	Phenolic acids	Phenolic acids	-	2	-0.180027	0.137547
C4H9O7P	D-Erythrose-4-phosphate	Others	Saccharides	585-18-2	3	-3.40001	-3.9285
C15H20O4	Abscisic acid	Organic acids	Organic acids	21293-29-8	3	-1.0912	0.171411
C5H8O4	2-Methylsuccinic acid*	Organic acids	Organic acids	498-21-5	3	-1.49083	-2.65726
C13H16O8	Glucosyloxybenzoic acid	Phenolic acids	Phenolic acids	-	2	-1.7005	-0.113274
C12H22O11	D-Trehalose*	Others	Saccharides	99-20-7	1	0.619972	0.82019
C10H8O3	2-Methoxy-1-benzofuran-5-carbaldehyde	Others	Others	-	2	-0.447292	2.03667
C8H8O3	Vanillin; 4-Hydroxy-3-Methoxybenzaldehyde*	Phenolic acids	Phenolic acids	121-33-5	2	2.67665	1.36384
C17H27N3O17P2	Uridine 5'-diphospho-N-acetylglucosamine	Nucleotides and derivatives	Nucleotides and derivatives	528-04-1	2	-3.87316	-0.969094
C45H52O23	(3,4-Dimustard acyl)-fructosyl-α-D-(6-mustard acyl)glucoside	Phenolic acids	Phenolic acids	-	2	-0.354327	0.660714
C6H14O12P2	D-Fructose-1,6-biphosphate	Others	Saccharides	488-69-7	3	-3.15324	-3.08222
C20H40O2	Arachidic acid	Lipids	Free fatty acids	506-30-9	3	0.0846411	-0.0116992
C5H11NO2S	L-Methionine	Amino acids and derivatives	Amino acids and derivatives	63-68-3	1	-2.00305	-2.98887
C8H7NO2	4-Hydroxymandelonitrile	Alkaloids	Phenolamine	13093-65-7	3	-2.00305	-2.98887
C16H32O	Palmitaldehyde	Lipids	Free fatty acids	629-80-1	3	-0.326985	-0.249911
C8H15NO6	N-Acetyl-D-galactosamine	Others	Saccharides	1811-31-0	3	-0.568972	0.0240565
C13H18O8	Tachioside*	Phenolic acids	Phenolic acids	109194-60-7	1	-4.55205	-4.80065
C18H32O3	9S-Hydroxy-10E,12Z-octadecadienoic acid*	Lipids	Free fatty acids	15514-85-9	3	2.53321	1.855
C27H30O15	Kaempferol-3-O-rutinoside(Nicotiflorin)	Flavonoids	Flavonols	17650-84-9	2	0.205586	0.838831
C18H36O3	DL-2-hydroxystearic acid*	Lipids	Free fatty acids	629-22-1	2	-0.79119	-1.17596
C23H26O11	Persicoside	Flavonoids	Flavanones	28978-03-2	3	-0.844863	0.292357
C16H24N4O3	N-Feruloylmethylagmatine	Alkaloids	Phenolamine	-	3	0.0991416	-0.209982
C18H32O4	7S,8S-DiHODE; (9Z,12Z)-(7S,8S)-Dihydroxyoctadeca-9,12-dienoic acid*	Lipids	Free fatty acids	143288-65-7	3	2.23378	0.862771
C18H32O3	alpha-Hydroxylinoleic acid*	Lipids	Free fatty acids	57818-44-7	3	2.43425	1.71342
C5H4N4O	Allopurinol	Nucleotides and derivatives	Nucleotides and derivatives	315-30-0	3	0.777584	3.27655
C5H8O5	2-Dehydro-3-deoxy-L-arabinonate	Others	Saccharides	-	3	-1.1013	-2.06497
C12H14N2O2	N-Acetyl-5-hydroxytryptamine	Alkaloids	Plumerane	1210-83-9	3	-0.713171	0.975255
C12H22O11	Galactinol	Others	Saccharides	3687-64-7	1	0.380969	0.474362
C10H18N4O6	Argininosuccinic acid	Organic acids	Organic acids	2387-71-5	3	-0.921721	-1.08071
C6H13NO3	4-Hydroxy-L-Isoleucine	Amino acids and derivatives	Amino acids and derivatives	781658-23-9	3	-0.180384	-0.12372
C24H47O9P	LysoPG 18:1	Lipids	Glycerol ester	-	3	-0.166735	-0.145747
C12H17N5O5	N6-(2-Hydroxyethyl)adenosine*	Nucleotides and derivatives	Nucleotides and derivatives	4338-48-1	3	-2.87214	-1.06496
C31H28O13	Hispidulin-7-O-(6''-O-p-Coumaroyl)Glucoside	Flavonoids	Flavones	-	3	0.11906	-0.0174315
C5H4N4O	Hypoxanthine	Nucleotides and derivatives	Nucleotides and derivatives	68-94-0	3	0.582992	0.0468296
C5H7NO3	5-Oxo-L-Proline	Amino acids and derivatives	Amino acids and derivatives	98-79-3	3	0.0760901	-0.595036
C21H36O4	1-α-Linolenoyl-glycerol	Lipids	Glycerol ester	-	1	0.374689	0.155783
C13H18O8	Salirepin	Phenolic acids	Phenolic acids	26652-12-0	3	-0.838028	-0.283803
C6H13NO2	L-Norleucine	Amino acids and derivatives	Amino acids and derivatives	327-57-1	1	-0.344072	-2.39269
C6H12O6	D-Fructose*	Others	Saccharides	57-48-7	3	0.260455	-0.238339
C6H13NO2	L-Allo-isoleucine	Amino acids and derivatives	Amino acids and derivatives	1509-34-8	3	-0.314072	-2.18573
C18H32O5	9,12,13-Trihydroxy-10,15-octadecadienoic acid	Lipids	Free fatty acids	-	3	1.35839	0.48592
C7H4O6	Chelidonic acid	Organic acids	Organic acids	99-32-1	3	-1.87366	-1.49024
C10H18N2O5S	γ-glutamylmethionine	Amino acids and derivatives	Amino acids and derivatives	17663-87-5	3	-2.95866	-3.07568
C29H34O17	Tricin-7-O-(2''-O-glucosyl)glucoside	Flavonoids	Flavones	-	2	-0.63762	-0.692622
C6H11NO2	Cycloleucine	Amino acids and derivatives	Amino acids and derivatives	52-52-8	1	-0.972101	-0.877523
C5H11N3O	4-Guanidinobutanal	Others	Aldehyde compounds	-	3	-0.875674	-0.781359
C15H19NO10	DIMBOA glucoside	Alkaloids	Alkaloids	18607-79-9	3	0.155127	0.282811
C17H14O7	4',5,7-Trihydroxy-3',6-dimethoxyflavone (Jaceosidin)	Flavonoids	Flavones	18085-97-7	3	-0.79212	-1.54514
C16H11N2NaO4S	Orange I	Alkaloids	Alkaloids	523-44-4	3	1.72978	0.368759
C23H42NO7P	LysoPE 18:3	Lipids	LPE	-	2	-0.265964	0.357884
C6H11NO3	Allysine(6-Oxo DL-Norleucine)	Amino acids and derivatives	Amino acids and derivatives	1962-83-0	3	-0.145894	0.143777
C5H4N2O4	Orotic acid (Vitamin B13)	Others	Vitamin	65-86-1	3	1.01987	2.87913
C21H20O11	Luteolin-7-O-glucoside (Cynaroside)	Flavonoids	Flavones	5373-11-5	1	0.285122	-0.0653408
C7H13NO2	L-Cyclopentylglycine	Amino acids and derivatives	Amino acids and derivatives	2521-84-8	3	-0.622764	-0.403275
C12H15NO7	Pyridine-4-formyl-O-β-D-glucopyranoside	Others	Others	-	2	1.15947	0.868709
C6H15O9P	Sorbitol-6-phosphate	Others	Saccharides	20479-58-7	3	-1.36994	-2.20484
C18H32O3	12,13-Epoxy-9-Octadecenoic Acid	Lipids	Free fatty acids	6799-85-5	2	2.07067	0.688073
C16H32O2	Palmitic acid	Lipids	Free fatty acids	57-10-3	3	0.0178895	-0.0239253
C22H43NO	octadecanoic acid pyrrolidide	Alkaloids	Alkaloids	33707-76-5	3	-0.133998	0.32899
C8H20NO6P	Choline Alfoscerate	Lipids	PC	28319-77-9	1	0.876439	0.340669
C5H8O4	2-Hydroxy-2-methyl-3-oxobutanoic acid*	Organic acids	Organic acids	71698-08-3	3	-1.32485	-2.60751
C4H9NO3	L-Threonine*	Amino acids and derivatives	Amino acids and derivatives	72-19-5	3	-0.622203	-0.546706
C17H34O2	Heptadecanoic acid	Lipids	Free fatty acids	506-12-7	3	0.298972	-0.00571061
C18H30O3	13S-Hydroxy-9Z,11E,15Z-octadecatrienoic acid	Lipids	Free fatty acids	87984-82-5	2	1.60191	1.36984
C10H19N3O5	Asp-Lys	Amino acids and derivatives	Amino acids and derivatives	5891-51-0	3	-1.23486	-1.18874
C6H6O6	Trans-Citridic acid	Organic acids	Organic acids	4023-65-8	3	0.388141	-0.0256219
C18H36O3	2R-Hydroxyoctadecanoic Acid*	Lipids	Free fatty acids	26633-48-7	2	-0.673124	-1.18898
C18H32O4	9-Hydroperoxy-9Z,11E-Octadecadienoic Acid	Lipids	Free fatty acids	-	2	2.00861	0.816148
C18H34O2	Elaidic Acid*	Lipids	Free fatty acids	112-79-8	3	0.184628	0.336159
C22H22O11	Hispidulin-7-O-glucoside(Homoplantaginin)*	Flavonoids	Flavones	17680-84-1	3	-0.481085	0.0273537
C9H10O4	(S)-2-Hydroxy-3-(4-Hydroxyphenyl)Propanoic Acid	Phenolic acids	Phenolic acids	23508-35-2	2	-0.701591	-0.929573
C21H36O4	2-α-Linolenoyl-glycerol	Lipids	Glycerol ester	55268-58-1	1	0.28761	0.186184
C11H13NO3	N-Acetyl-L-phenylalanine	Amino acids and derivatives	Amino acids and derivatives	2018-61-3	3	0.291248	-0.814821
C6H10O7	D-Glucoronic acid*	Others	Saccharides	6556-12-3	2	-1.76838	-1.19573
C3H9NO3S	3-Amino-1-propionic sulfonic acid	Organic acids	Organic acids	3687-18-1	3	1.48699	0.0320192
C8H8O2	Phenyl acetate	Phenolic acids	Phenolic acids	122-79-2	3	2.14312	-0.828314
C6H10O5	1,6-anhydro-β-D-glucose	Others	Saccharides	498-07-7	3	-0.559911	-0.970192
C7H12O5	3-Isopropylmalic Acid*	Organic acids	Organic acids	921-28-8	3	-4.07078	-3.3657
C32H38O17	3,6'-Diferuloylsucrose	Phenolic acids	Phenolic acids	107172-40-7	3	-0.088807	0.566162
C18H18O6	7-Hydroxy-2',5,8-Trimethoxyflavanone	Flavonoids	Flavanones	-	3	-9.61639	-0.488579
C12H22O10	Rutinose	Others	Saccharides	90-74-4	3	-0.680942	-0.193954
C10H10O3	3,4-Methylenedioxy cinnamyl alcohol	Lignans and Coumarins	Lignans	58095-76-4	2	1.52787	3.49438
C6H10O4	2,2-Dimethylsuccinic acid	Organic acids	Organic acids	597-43-3	3	-3.34062	-3.06106
C7H15N3O3	L-Homocitrulline	Amino acids and derivatives	Amino acids and derivatives	1190-49-4	3	-1.20428	-0.385661
C8H16N2O5	Thr-Thr	Amino acids and derivatives	Amino acids and derivatives	-	3	-1.03282	-0.23466
C5H5N5	Adenine	Nucleotides and derivatives	Nucleotides and derivatives	73-24-5	3	2.30951	0.737109
C9H10O5	Syringic acid	Phenolic acids	Phenolic acids	530-57-4	3	-0.850301	-1.14753
C7H15O10P	D-Sedoheptuiose 7-phosphate	Others	Saccharides	2646-35-7	3	-4.23677	-4.41871
C18H30O4	9-Hydroxy-12-oxo-10(E),15(Z)-octadecadienoic acid	Lipids	Free fatty acids	-	3	2.58574	1.33462
C4H11NO2	Diethanolamine	Alkaloids	Alkaloids	111-42-2	3	-0.665458	-0.153177
C14H18N2O5	γ-Glutamylphenylalanine	Amino acids and derivatives	Amino acids and derivatives	7432-24-8	2	-2.55874	-2.80722
C24H48NO7P	LysoPC 16:1(2n isomer)	Lipids	LPC	-	1	-0.507527	0.237868
C11H20N2O3	L-Prolyl-L-Leucine	Amino acids and derivatives	Amino acids and derivatives	52899-07-7	2	-2.65429	-4.49626
C4H4N6O	8-Azaguanine	Nucleotides and derivatives	Nucleotides and derivatives	134-58-7	3	3.52449	0.752851
C18H36O5	9,10,18-Trihydroxystearic acid	Lipids	Free fatty acids	496-86-6	3	4.1286	2.97241
C20H40NO7P	LysoPE 15:1(2n isomer)	Lipids	LPE	-	3	-0.439716	0.204162
C5H11O7P	2-Deoxyribose-5'-phosphate	Nucleotides and derivatives	Nucleotides and derivatives	102916-66-5	3	-1.65794	-1.70895
C11H20N2O6	L-Saccharopine	Amino acids and derivatives	Amino acids and derivatives	997-68-2	3	-0.50407	-1.50825
C18H30O2	Punicic acid (9Z,11E,13Z-octadecatrienoic acid)	Lipids	Free fatty acids	544-72-9	3	2.80747	1.5738
C16H12O6	6,7,8-Tetrahydroxy-5-methoxyflavone	Flavonoids	Flavones	-	3	-2.82521	-3.47225
C15H12O5	Naringenin (5,7,4'-Trihydroxyflavanone)	Flavonoids	Flavanones	480-41-1	1	-2.77051	-2.51867
C28H56NO7P	LysoPC 20:1	Lipids	LPC	-	2	-0.0641546	0.582779
C18H34O2	11-Octadecanoic acid(Vaccenic acid)*	Lipids	Free fatty acids	506-17-2	3	0.204606	0.323868
C26H50NO7P	LysoPC 18:2	Lipids	LPC	-	2	0.0511863	0.267735
C6H12N2O4S2	L-Cystine	Amino acids and derivatives	Amino acids and derivatives	56-89-3	3	-2.70651	-2.91672
C21H20O10	Apigenin-4'-O-glucoside*	Flavonoids	Flavones	-	3	-0.529348	-0.933497
C9H11NO3	N-(2-Hydroxy-4-methoxyphenyl)acetamide	Alkaloids	Phenolamine	58469-06-0	1	0.0464378	-1.64101
C16H18O8	1-O-p-Coumaroylquinic acid	Phenolic acids	Phenolic acids	-	2	-1.65561	-1.55574
C3H7NO2	N-Methylglycine	Amino acids and derivatives	Amino acids and derivatives	107-97-1	3	-0.576681	0.347413
C21H32O2	Methyl neoabietate	Terpenoids	Ditepenoids	3310-97-2	3	1.36232	0.639317
C27H47O12P	LysoPI 18:3	Lipids	Glycerol ester	-	3	1.92206	0.570718
C21H20O11	Luteolin-6-C-glucoside (Isoorientin)	Flavonoids	Flavones	4261-42-1	2	-1.59045	-0.527008
C11H8O3	1-Hydroxy-2-Naphthoic Acid	Organic acids	Organic acids	86-48-6	3	-0.0543866	-0.140186
C9H14N2O5	Pro-Asp	Amino acids and derivatives	Amino acids and derivatives	85227-98-1	3	-0.825062	-0.381507
C7H9N2O	3-Carbamyl-1-methylpyridinium;(1-Methylnicotinamide)	Alkaloids	Pyridine alkaloids	1005-24-9	3	-0.737454	-2.93345
C11H11NO2	3-Indolepropionic acid	Alkaloids	Plumerane	830-96-6	3	0.538909	1.27691
C24H50NO7P	LysoPC 16:0	Lipids	LPC	17364-16-8	2	-0.165358	0.00313793
C14H20O8	Vanilloloside	Phenolic acids	Phenolic acids	74950-96-2	3	-1.29184	-0.432774
C20H40O3	Hydroxyicosanoic Acid	Lipids	Free fatty acids	-	1	-0.715381	-1.10143
C13H16O10	3-O-Galloyl-D-glucose*	Phenolic acids	Phenolic acids	-	3	-0.460982	-0.468324
C5H9NO4	L-threo-3-Methylaspartate	Amino acids and derivatives	Amino acids and derivatives	6061-13-8	1	0.233364	-0.706882
C9H13N2O9P	Uridine 5'-monophosphate	Nucleotides and derivatives	Nucleotides and derivatives	58-97-9	1	-3.3201	-1.00519
C15H26O	β-Eudesmol	Terpenoids	Sesquiterpenoids	473-15-4	3	-0.135931	0.0893955
C15H24N2O17P2	Uridine 5'-diphospho-D-glucose	Nucleotides and derivatives	Nucleotides and derivatives	133-89-1	1	-10.8526	-7.53943
C18H30O3	9-Hydroxy-10,12,15-octadecatrienoic acid*	Lipids	Free fatty acids	89886-42-0	3	0.93994	0.818017
C8H11NO3	Pyridoxine	Others	Vitamin	65-23-6	1	-2.9991	-1.43819
C18H32O15	Solatriose	Others	Saccharides	528-40-5	3	-0.723072	-1.14278
C13H16O8	1-O-Salicyloyl-β-D-glucose	Phenolic acids	Phenolic acids	60517-74-0	1	0.124449	0.980963
C26H48NO7P	LysoPC 18:3(2n isomer)	Lipids	LPC	-	1	-0.134388	1.25226
C18H34O2	Petroselinic acid*	Lipids	Free fatty acids	593-39-5	3	0.211654	0.262956
C10H8O	2-Naphthol*	Phenolic acids	Phenolic acids	135-19-3	3	-0.106746	0.0360887
C23H48NO7P	LysoPC 15:0	Lipids	LPC	108273-89-8	1	-0.484813	-0.480033
C14H20O9	Koaburaside*	Phenolic acids	Phenolic acids	41653-73-0	1	-3.91718	-2.84718
C9H19NO4	Pantothenol	Others	Saccharides	16485-10-2	3	-0.251242	-0.0983236
C25H52NO7P	LysoPC 17:0	Lipids	LPC	50930-23-9	3	-0.946631	-0.377692
C8H18N2O2	N(6),N(6)-Dimethyl-L-lysine	Amino acids and derivatives	Amino acids and derivatives	2259-86-1	3	1.93876	-0.0907271
C22H18O10	7-O-Galloyltricetiflavan	Flavonoids	Flavanols	-	3	-0.037719	-0.328556
C5H10N2O3	L-Glutamine	Amino acids and derivatives	Amino acids and derivatives	56-85-9	3	-3.32897	-2.28782
C12H22O11	D-Cellobiose	Others	Saccharides	528-50-7	3	0.67661	1.20063
C7H10O5	Shikimic acid	Organic acids	Organic acids	138-59-0	3	-0.606697	0.0284034
C21H40O4	1-Oleoyl-Sn-Glycerol	Lipids	Glycerol ester	129784-87-8	1	-1.31851	-1.66302
C8H11NO	L-Tyramine	Alkaloids	Alkaloids	51-67-2	3	-0.962068	-3.05026
C8H9NO	N-benzylformamide*	Alkaloids	Alkaloids	6343-54-0	3	0.240468	-1.70977
C8H8O4	3,4-Dihydroxybenzeneacetic acid*	Phenolic acids	Phenolic acids	102-32-9	3	0.225365	-0.315714
C8H8O4	Homogentisic acid*	Phenolic acids	Phenolic acids	451-13-8	3	0.225365	-0.315714
C12H15NO7	N-(beta-D-Glucosyl)nicotinate	Others	Vitamin	-	3	0.684332	0.824837
C6H11NO3	N-Hydroxypipecolic acid	Alkaloids	Piperidine alkaloids	115819-92-6	3	0.426616	0.803524
C16H18O8	5-O-p-Coumaroylquinic acid	Phenolic acids	Phenolic acids	1899-30-5	3	-1.43457	0.0126838
C9H12N2O5	2'-Deoxyuridine	Nucleotides and derivatives	Nucleotides and derivatives	951-78-0	3	-1.08258	-1.62114
C7H14N2O4	2,6-Diaminooimelic acid	Organic acids	Organic acids	583-93-7	3	-1.32492	0.123934
C22H24O11	Hesperetin-5-O-glucoside	Flavonoids	Flavanones	69651-80-5	3	0.725151	0.777011
C13H18N2O2	p-Coumaroylputrescine	Alkaloids	Phenolamine	34136-53-3	1	-3.66349	-4.12972
C27H32O14	Naringenin-7-O-Neohesperidoside(Naringin)*	Flavonoids	Flavanones	10236-47-2	3	0.531218	-0.311701
C23H46NO7P	LysoPC 15:1	Lipids	LPC	-	3	-0.513495	1.02267
C5H9NO4	L-Glutamic acid	Amino acids and derivatives	Amino acids and derivatives	56-86-0	1	-0.150067	-0.206581
C14H20N2O3	N-Feruloylputrescine	Alkaloids	Phenolamine	501-13-3	1	-1.86847	3.98734
C9H14N3O7P	2'-Deoxycytidine-5'-monophosphate	Nucleotides and derivatives	Nucleotides and derivatives	1032-65-1	3	-1.61229	-0.220034
C8H9NO4	4-Pyridoxic acid	Others	Vitamin	82-82-6	1	-0.901701	-1.80457
C9H17NO5	D-Pantothenic Acid	Others	Vitamin	79-83-4	1	-1.08504	0.0758476
C19H20O4	Alnusonol	Phenolic acids	Phenolic acids	52330-12-8	3	-0.577815	-0.679306
C8H7N	Indole	Alkaloids	Plumerane	120-72-9	1	-0.272024	-0.00433634
C2H7N3	1-Methylguanidine	Alkaloids	Alkaloids	471-29-4	3	-0.94773	-0.271931
C5H9NO5	4-Hydroxy-L-glutamic acid	Amino acids and derivatives	Amino acids and derivatives	3913-68-6	3	-0.842621	0.250283
C5H12N2O2	L-Ornithine	Amino acids and derivatives	Amino acids and derivatives	70-26-8	3	-0.066136	0.158808
C14H18N2O6	γ-Glutamyltyrosine	Amino acids and derivatives	Amino acids and derivatives	7432-23-7	1	-2.13131	-2.54465
C11H19NO9	N-Acetylneuraminic acid	Amino acids and derivatives	Amino acids and derivatives	131-48-6	3	-1.41067	-0.631464
C17H22O10	4-O-Glucosyl-sinapate	Phenolic acids	Phenolic acids	-	2	-2.63002	3.51226
C15H23N3O4	Lys-Tyr	Amino acids and derivatives	Amino acids and derivatives	35978-98-4	3	0.130048	-0.282591
C23H24O12	Jaceosidin-7-O-Glucoside*	Flavonoids	Flavones	25474-11-7	3	-0.495803	-0.296657
C14H22O	2,4-Di-Tert-Butylphenol	Phenolic acids	Phenolic acids	96-76-4	1	-0.0113592	0.15533
C14H18N2O4	Phe-Hyp	Amino acids and derivatives	Amino acids and derivatives	90965-82-5	3	-1.28378	-2.20047
C7H16N4O2	N-Monomethyl-L-arginine*	Amino acids and derivatives	Amino acids and derivatives	17035-90-4	3	0.969986	0.184405
C26H54NO7P	LysoPC 18:0(2n isomer)	Lipids	LPC	-	1	-0.439304	-0.415518
C5H3ClN4	6-Chloropurine	Nucleotides and derivatives	Nucleotides and derivatives	87-42-3	3	-0.0692566	0.0401234
C9H12N2O6	β-Pseudouridine	Nucleotides and derivatives	Nucleotides and derivatives	1445-07-4	3	1.25758	0.447389
C8H8O3	Methyl 4-hydroxybenzoate*	Phenolic acids	Phenolic acids	99-76-3	2	2.46505	1.39196
C19H16O7	5,7,5'-Trimethoxy-3',4'-methylenedioxyflavonoid	Flavonoids	Flavones	-	2	-4.94256	-4.34896
C4H8N2O3	L-Asparagine	Amino acids and derivatives	Amino acids and derivatives	70-47-3	1	-0.184976	0.143175
C8H9NO	2-Phenylacetamide*	Alkaloids	Alkaloids	103-81-1	3	0.157522	-1.53924
C8H17N3O3	Lys-Gly	Amino acids and derivatives	Amino acids and derivatives	7563-03-3	3	0.0990137	-1.08358
C22H44NO7P	LysoPE 17:1(2n isomer)	Lipids	LPE	-	2	-3.6598	-3.42407
C6H11NO4	L-2-Aminoadipate	Amino acids and derivatives	Amino acids and derivatives	1118-90-7	3	-1.53368	0.611496
C30H46O3	3-Oxolanosta-8,24-dien-21-oic acid (Beta-Elemonic acid)	Terpenoids	Triterpene	28282-25-9	3	-0.0270569	-0.0540177
C6H18O24P6	Phytic acid	Organic acids	Organic acids	83-86-3	3	0.0222626	0.0254824
C27H30O16	Quercetin-3-O-rutinoside (Rutin)	Flavonoids	Flavonols	153-18-4	1	0.0512907	0.11222
C10H13N5O3	2'-Deoxyadenosine*	Nucleotides and derivatives	Nucleotides and derivatives	958-09-8	2	-3.40141	-2.77742
C33H32O15	Tricin-7-O-(2''-feruloyl)glucoside	Flavonoids	Flavones	-	3	-0.101263	0.905886
C26H52NO7P	LysoPC 18:1	Lipids	LPC	-	3	-0.0288941	0.232022
C10H8O3	7-Methoxycoumarin	Lignans and Coumarins	Coumarins	531-59-9	1	-0.316001	0.517899
C5H8O4	4-Hydroxy-2-Oxopentanoic Acid*	Organic acids	Organic acids	3318-73-8	3	-1.24981	-2.53552
C6H13NO2	6-Aminocaproic acid	Organic acids	Organic acids	60-32-2	3	-0.38505	-2.2912
C7H14N2O3	N-α-Acetyl-L-ornithine	Amino acids and derivatives	Amino acids and derivatives	6205-08-9	3	1.96127	-0.023718
C13H18N2O4	Phe-Thr	Amino acids and derivatives	Amino acids and derivatives	51352-44-4	3	-1.74631	-2.63671
C27H30O15	Kaempferol-3-O-glucorhamnoside*	Flavonoids	Flavonols	40437-72-7	3	0.045046	0.460527
C27H54NO7P	LysoPC 19:1	Lipids	LPC	-	3	-1.02473	0.971761
C20H20O7	4-Ketopinoresinol	Lignans and Coumarins	Lignans	-	3	0.158411	0.362607
C4H9NO2	2-Aminoisobutyric acid	Organic acids	Organic acids	62-57-7	3	-0.515616	-0.513155
C11H11NO3	Methoxyindoleacetic acid	Alkaloids	Plumerane	3471-31-6	3	0.885347	1.34031
C16H32O3	2-Hydroxyhexadecanoic acid	Organic acids	Organic acids	764-67-0	3	-0.407887	-0.983818
C10H14N5O6P	2'-Deoxyadenosine-5'-monophosphate	Nucleotides and derivatives	Nucleotides and derivatives	653-63-4	3	-1.87078	-0.577681
C5H9N3	Histamine	Alkaloids	Alkaloids	51-45-6	3	0.782031	0.778405
C24H46NO7P	LysoPC 16:2(2n isomer)	Lipids	LPC	-	2	0.173165	0.657826
C6H11NO3S	N-Formyl-L-Methionine	Amino acids and derivatives	Amino acids and derivatives	4289-98-9	3	0.174091	1.98813
C12H22O11	D-Sucrose*	Others	Saccharides	57-50-1	1	0.309041	0.626258
C9H8O4	Caffeic acid	Phenolic acids	Phenolic acids	331-39-5	2	-0.515733	-0.304152
C16H32O4	10,16-Dihydroxypalmitic acid	Lipids	Free fatty acids	3233-90-7	2	3.73534	3.16705
C12H22O11	Lactobiose	Others	Saccharides	63-42-3	1	0.309299	0.840343
C9H17NO6S	S-Ribosyl-L-homocysteine	Amino acids and derivatives	Amino acids and derivatives	-	3	1.28974	0.880361
C18H32O16	Maltotriose	Others	Saccharides	1109-28-0	2	0.223092	1.72614
C2H8NO4P	O-Phosphorylethanolamine	Alkaloids	Alkaloids	1071-23-4	3	-1.28215	-0.539211
C8H16N2O3	N6-Acetyl-L-lysine	Amino acids and derivatives	Amino acids and derivatives	692-04-6	3	-2.03222	-1.62911
C15H16O8	Skimmin (7-Hydroxycoumarin-7-O-glucoside)	Lignans and Coumarins	Coumarins	93-39-0	2	-0.177105	0.957088
C6H10O2	Delta-Hexalactone	Others	Lactones	823-22-3	3	-0.0641498	-0.0329846
C11H12N2O2	cyclo-(Gly-Phe)	Amino acids and derivatives	Amino acids and derivatives	10125-07-2	2	0.976222	1.139
C5H11O7P	2-Deoxyribose-1-phosphate	Nucleotides and derivatives	Nucleotides and derivatives	17210-42-3	3	-1.62334	-2.07704
C6H13N3O2	δ-Guanidinovaleric acid	Organic acids	Organic acids	462-93-1	3	-0.646362	-0.757266
C12H21N3O6	Nicotianamine	Alkaloids	Alkaloids	34441-14-0	1	-1.29391	-0.950141
C10H14O2	1-(4-Methoxyphenyl)-1-propanol	Phenolic acids	Phenolic acids	5349-60-0	3	-0.0894628	0.0180429
C8H7NO3	2-(Formylamino)benzoic acid	Phenolic acids	Phenolic acids	3342-77-6	3	1.52981	1.18834
C23H42NO7P	LysoPE 18:3(2n isomer)	Lipids	LPE	-	1	-0.305384	0.26773
C15H21N5O8	Ribosyladenosine	Nucleotides and derivatives	Nucleotides and derivatives	-	3	-1.07643	-0.58421
C16H27NO14	L-Aspartic acid-O-diglucoside	Amino acids and derivatives	Amino acids and derivatives	-	3	1.09921	0.475424
C6H11NO2	L-Pipecolic Acid	Organic acids	Organic acids	3105-95-1	2	-0.578175	-0.560995
C23H32O15	6'-O-Sinapoylsucrose*	Phenolic acids	Phenolic acids	-	2	-0.581745	0.0283127
C20H32O4	8,9-Dihydroxy-5,11,14,17-eicosatetraenoic acid	Lipids	Free fatty acids	867350-87-6	3	2.07288	1.22261
C10H14N5O7P	Adenosine 5'-monophosphate	Nucleotides and derivatives	Nucleotides and derivatives	61-19-8	3	-3.63053	-1.61394
C30H52O26	Verbascose	Others	Saccharides	546-62-3	3	-1.44493	-2.80793
C22H22O11	Diosmetin-6-C-glucoside	Flavonoids	Flavones	-	2	-1.43246	-0.519748
C15H22N2O3	L-Leucyl-L-phenylalanine	Amino acids and derivatives	Amino acids and derivatives	56217-82-4	3	-2.96598	-5.76816
C18H30O3	9-Oxo-10E,12Z-octadecadienoic acid	Lipids	Free fatty acids	54232-59-6	3	0.962229	0.665248
C30H48O3	3-Hydroxyurs-12-en-28-oic acid (3-Epiursolic acid)	Terpenoids	Triterpene	989-30-0	3	0.227844	-0.4037
C6H11NO4	DL-2-Aminoadipic acid	Alkaloids	Alkaloids	542-32-5	3	-1.43212	0.327768
C11H22N2O4S	Pantetheine	Alkaloids	Alkaloids	496-65-1	1	-0.977254	-0.324075
C10H8O6	Sideretin (5,7,8-Trihydroxy-6-methoxycoumarin)	Lignans and Coumarins	Coumarins	-	3	-0.687331	0.452643
C20H42NO7P	LysoPC 12:0	Lipids	LPC	20559-18-6	3	0.00219355	-0.679113
C25H49O11P	LysoPI 16:0	Lipids	Glycerol ester	-	3	0.0190942	0.149854
C10H12N2	Tryptamine	Alkaloids	Plumerane	61-54-1	3	-1.50958	-0.00236188
C21H20O11	Kaempferol-7-O-glucoside	Flavonoids	Flavonols	16290-07-6	2	-0.541302	0.131031
C18H35NO3	N-Palmitoylglycine	Amino acids and derivatives	Amino acids and derivatives	2441-41-0	3	0.773577	0.194703
C16H33NO	palmitic amide	Others	Others	-	3	-0.0199323	0.062218
C9H10O3	3-(4-Hydroxyphenyl)-propionic acid	Phenolic acids	Phenolic acids	501-97-3	3	1.35788	-0.487397
C5H9NO2	Pterolactam	Alkaloids	Pyrrole alkaloids	38072-88-7	1	0.96511	-0.667073
C26H52NO7P	LysoPC 18:1(2n isomer)	Lipids	LPC	-	1	0.0498263	0.718859
C8H12N2O2	4-(Aminomethyl)-5-(hydroxymethyl)-2-methylpyridin-3-ol	Alkaloids	Alkaloids	85-87-0	3	-0.546375	0.391808
C15H18O9	Vanillic Acid-4-O-Glucuronide*	Phenolic acids	Phenolic acids	-	1	-2.35223	-3.174
C23H44NO7P	LysoPE 18:2	Lipids	LPE	-	2	-0.0299504	-0.0547909
C4H7NO2	5-Hydroxy-2-pyrrolidinone	Alkaloids	Pyrrole alkaloids	62312-55-4	3	-0.38603	-0.184428
C19H27NO12	Anthranilate-1-O-Sophoroside	Phenolic acids	Phenolic acids	-	3	-0.360747	-0.553024
C28H34O15	Hesperetin-7-O-neohesperidoside(Neohesperidin)*	Flavonoids	Flavanones	13241-33-3	3	-0.391125	0.534142
C5H9NO3	Cis-L-3-hydroxyproline*	Amino acids and derivatives	Amino acids and derivatives	567-35-1	3	-0.0121767	1.10538
C18H36O3	12-Hydroxyoctadecanoic acid	Lipids	Free fatty acids	106-14-9	3	0.331958	0.183832
C4H9NO2	γ-Aminobutyric acid	Organic acids	Organic acids	56-12-2	3	-2.56744	-2.36656
C3H9NO	1-Aminopropan-2-ol*	Alkaloids	Alkaloids	78-96-6	3	-1.34424	-0.110986
C14H18O10	1-O-(3,4-Dihydroxy-5-methoxy-benzoyl)-glucoside	Phenolic acids	Phenolic acids	-	3	-1.05132	-1.19832
C10H14N2O4	Cyclo(Pro-Glu)	Amino acids and derivatives	Amino acids and derivatives	-	3	-1.57801	-1.07497
C20H34O	cis-Abienol	Terpenoids	Ditepenoids	17990-16-8	3	0.0427806	0.0133395
C5H6N2O2	Imidazole-4-Acetic Acid	Alkaloids	Alkaloids	645-65-8	3	-0.0410389	0.0199772
C21H42NO7P	LysoPE 16:1(2n isomer)	Lipids	LPE	-	1	-0.412195	-0.097633
C6H12O6	sorbose*	Others	Saccharides	-	3	0.0853589	-0.400056
C24H50NO7P	LysoPC 16:0(2n isomer)	Lipids	LPC	-	1	-0.180594	-0.0175785
C6H12O5	1,5-Anhydro-D-glucitol	Others	Saccharides	154-58-5	3	-0.553547	-0.706706
C7H12O5	2-Propylmalic Acid*	Organic acids	Organic acids	-	3	-4.39051	-2.70438
C17H34O3	3-Hydroxy-palmitic acid methyl ester	Lipids	Free fatty acids	51883-36-4	3	-0.641583	-0.679934
C14H18O7	Picein (4-Acetylphenyl-glucoside)	Phenolic acids	Phenolic acids	530-14-3	3	-0.189929	-0.653194
C28H30O17	Isorhamnetin-3-O-glucuronide-7-O-rhamnoside	Flavonoids	Flavonols	-	3	0.40549	0.658078
C14H20O7	Salidroside	Phenolic acids	Phenolic acids	10338-51-9	1	-1.70538	0.012374
C11H12N2O3	5-Hydroxy-L-tryptophan	Amino acids and derivatives	Amino acids and derivatives	56-69-9	3	0.0206269	0.873361
C11H15N5O4	2'-O-Methyladenosine	Nucleotides and derivatives	Nucleotides and derivatives	2140-79-6	1	-1.11567	-4.05694
C7H12O4	Pimelic acid*	Organic acids	Organic acids	111-16-0	3	-0.142779	-0.298039
C4H9NO2	N,N-Dimethylglycine*	Amino acids and derivatives	Amino acids and derivatives	1118-68-9	3	-0.525243	-0.492556
C14H20O9	2,6-Dimethoxy-4-hydroxyphenol-1-O-ß-D-glucopyranoside	Others	Others	-	3	-2.90729	-0.449866
C14H19NO9	4-Pyridoxic acid-O-glucoside	Others	Vitamin	-	1	-1.08715	-0.775137
C4H7NO2	1-Aminocyclopropane-1-carboxylic acid	Organic acids	Organic acids	22059-21-8	3	-0.232469	-0.13353
C7H13NO3	5-Acetamidopentanoic Acid	Organic acids	Organic acids	1072-10-2	3	-2.24281	-1.34319
C9H19N3O3	Lys-Ala	Amino acids and derivatives	Amino acids and derivatives	17043-71-9	3	0.146478	-0.893938
C23H48NO7P	LysoPE 18:0	Lipids	LPE	69747-55-3	3	-0.341973	-0.0370257
C6H11NO3	N-Methyl-Trans-4-Hydroxy-L-Proline	Amino acids and derivatives	Amino acids and derivatives	4252-82-8	3	-0.326992	0.215656
C17H21N4O9P	Flavin Single Nucleotide(FMN)	Nucleotides and derivatives	Nucleotides and derivatives	6184-17-4	2	-0.702726	-1.31887
C21H44NO7P	LysoPE 16:0	Lipids	LPE	53862-35-4	2	-0.535403	-0.233584
C26H28O14	Vitexin-2''-O-xyloside	Flavonoids	Flavones	-	3	-0.603785	-0.952538
C18H30O2	Crepenynic acid	Lipids	Free fatty acids	2277-31-8	1	-0.129518	0.57215
C12H24N2O3	L-Leucyl-L-Leucine	Amino acids and derivatives	Amino acids and derivatives	3303-31-9	2	-11.1988	-3.88429
C12H23O14P	Trehalose 6-phosphate	Others	Saccharides	4484-88-2	1	1.68518	0.889991
C34H42O19	3,6'-Disinapoylsucrose	Phenolic acids	Phenolic acids	139891-98-8	2	-0.278763	0.407127
C6H7N5O	7-Methylguanine	Nucleotides and derivatives	Nucleotides and derivatives	578-76-7	3	-0.1612	-0.983237
C4H9NO3	L-Homoserine*	Amino acids and derivatives	Amino acids and derivatives	672-15-1	3	-0.68213	-0.618424
C8H8O4	Protocatechuic Acid Methyl Ester	Phenolic acids	Phenolic acids	2150-43-8	3	3.03218	3.124
C20H30O2	Abietic acid	Terpenoids	Ditepenoids	514-10-3	3	-0.158515	0.0303751
C6H13NO2	6-Deoxyfagomine	Alkaloids	Piperidine alkaloids	197449-09-5	1	-0.262821	-2.31002
C8H16N2O4S2	L-Homocystine	Amino acids and derivatives	Amino acids and derivatives	626-72-2	3	-11.0864	-3.51324
C4H9N3O2	Creatine	Organic acids	Organic acids	57-00-1	3	-1.33915	-0.870479
C27H33N9O15P2	Riboflavin 5'-Adenosine Diphosphate	Nucleotides and derivatives	Nucleotides and derivatives	146-14-5	1	-1.42864	-1.03729
C6H10O5	3-Hydroxy-3-methylpentane-1,5-dioic acid	Amino acids and derivatives	Amino acids and derivatives	503-49-1	1	-0.331789	0.19116
C13H18O8	4-O-Glucosyl-3,4-dihydroxybenzyl alcohol	Phenolic acids	Phenolic acids	-	3	-1.62652	-3.00217
C5H5N5	Zarzissine	Alkaloids	Alkaloids	160568-14-9	2	2.33527	0.606754
C10H13N4O8P	Inosine 5'-monophosphate	Nucleotides and derivatives	Nucleotides and derivatives	131-99-7	3	-2.93506	-1.5725
C26H28O14	Isoschaftoside	Flavonoids	Flavones	52012-29-0	3	-0.557031	-0.569038
C10H12O3	Coniferyl alcohol	Phenolic acids	Phenolic acids	458-35-5	3	-3.09936	-4.74802
C26H54NO7P	LysoPC 18:0	Lipids	LPC	19420-57-6	2	-0.415121	-0.410394
C9H10O3	DL-3-Phenyllactic acid	Organic acids	Organic acids	828-01-3	3	0.939736	-0.946302
C15H20O8	Androsin	Phenolic acids	Phenolic acids	531-28-2	2	-1.4772	-1.0686
C20H32N6O12S2	Oxiglutatione	Amino acids and derivatives	Amino acids and derivatives	27025-41-8	2	0.6352	0.244068
C24H46NO7P	LysoPC 16:2	Lipids	LPC	-	3	0.127534	0.600149
C33H44N2O3	Dendrocrepine	Alkaloids	Alkaloids	51020-39-4	1	0.0171026	-0.821457
C10H13N5O3	5'-Deoxyadenosine*	Nucleotides and derivatives	Nucleotides and derivatives	4754-39-6	2	-3.41744	-2.86564
C4H5N3O	Cytosine	Nucleotides and derivatives	Nucleotides and derivatives	71-30-7	3	0.510935	1.26013
C4H4N2O2	Uracil	Nucleotides and derivatives	Nucleotides and derivatives	66-22-8	3	-1.47193	-2.45817
C14H22N2O16P2	Uridine-5'-Diphosphate-D-Xylose	Nucleotides and derivatives	Nucleotides and derivatives	3616-06-6	2	-6.46438	-5.16807
C10H12N2O	Serotonin	Alkaloids	Plumerane	50-67-9	2	0.00478773	2.23993
C9H12N2O6	Uridine	Nucleotides and derivatives	Nucleotides and derivatives	58-96-8	3	1.4472	0.535619
C10H16O	cis-Citral	Organic acids	Organic acids	5392-40-5	3	-0.00296079	-0.95746
C3H7NO3	L-Isoserine	Amino acids and derivatives	Amino acids and derivatives	632-13-3	3	-0.637781	-0.191308
C15H18O9	1-O-Caffeoyl-β-D-glucose*	Phenolic acids	Phenolic acids	14364-08-0	1	-1.82819	-2.67685
C16H13NO4	Avenanthramide D	Alkaloids	Phenolamine	-	3	-0.869869	-0.426709
C26H28O15	Orientin-7-O-arabinoside	Flavonoids	Flavones	-	3	0.242581	1.58482
C11H19NO9	L-Glutamic acid-O-glycoside	Amino acids and derivatives	Amino acids and derivatives	-	3	-1.35848	-0.901337
C11H10O9	L-Malic acid-2-O-gallate	Phenolic acids	Phenolic acids	-	3	-0.188837	-1.39533
C10H13N5O6	8-Hydroxyguanosine	Nucleotides and derivatives	Nucleotides and derivatives	3868-31-3	3	0.276173	0.114
C25H52NO7P	LysoPC 17:0(2n isomer)	Lipids	LPC	-	2	-1.05059	-0.25754
C12H12O9	Vnilloyltartaric acid	Phenolic acids	Phenolic acids	-	3	-3.94043	7.76479
C10H13NO3	L-Tyrosine methyl ester	Amino acids and derivatives	Amino acids and derivatives	1080-06-4	3	-2.27695	-0.43645
C23H24O12	Tricin-7-O-Glucoside*	Flavonoids	Flavones	32769-01-0	3	0.0889318	0.404904
C9H15N3O5	Asn-Hyp	Amino acids and derivatives	Amino acids and derivatives	844640-50-2	3	0.0141479	0.343921
C23H46NO7P	LysoPE 18:1	Lipids	LPE	89576-29-4	3	-0.182808	-0.0520878
C16H23N5O5	Isopentenyladenine-7-N-glucoside	Nucleotides and derivatives	Nucleotides and derivatives	-	3	0.751408	0.906364
C12H22O11	Melibiose	Others	Saccharides	585-99-9	1	0.527143	0.773794
C10H14N2	Nicotine	Alkaloids	Pyridine alkaloids	54-11-5	2	-1.1469	-1.5381
C8H12N2O2	Cyclo(L-Ala-L-Pro)	Amino acids and derivatives	Amino acids and derivatives	36357-32-1	3	0.55584	0.0679888
C10H13N5O4	Vidarabine	Nucleotides and derivatives	Nucleotides and derivatives	5536-17-4	2	1.05444	0.704509
C9H20N2O2	Trimethyllysine	Amino acids and derivatives	Amino acids and derivatives	23284-33-5	1	-0.390417	-0.186977
C9H12N2O6	1-beta-D-Arabinofuranosyluracil	Nucleotides and derivatives	Nucleotides and derivatives	3083-77-0	2	0.148411	0.0423764
C7H7NO2	Nicotinic Acid Methyl Ester(Methyl Nicotinate)	Alkaloids	Pyridine alkaloids	93-60-7	2	-1.58849	-0.349126
C9H14N3O8P	Cytidine 5'-monophosphate(Cytidylic acid)	Nucleotides and derivatives	Nucleotides and derivatives	63-37-6	3	-1.7909	-0.337384
C6H11PO11	Glucarate O-Phosphoric acid	Others	Saccharides	-	3	-2.97155	-4.59816
C5H11N	Piperidine	Alkaloids	Piperidine alkaloids	110-89-4	3	-0.250575	-2.2144
C10H19NO	2-Ethyl-2,6,6-trimethylpiperidin-4-one	Alkaloids	Piperidine alkaloids	133568-79-3	3	-0.812205	-0.715812
C4H7NO2	Azetidine-2-carboxylic acid*	Alkaloids	Alkaloids	2517-04-6	3	-0.256545	-0.196135
C6H12O3	6-Hydroxyhexanoic acid	Organic acids	Organic acids	1191-25-9	3	2.85035	1.31992
C10H10O4	Dimethyl phthalate	Phenolic acids	Phenolic acids	131-11-3	2	-0.0260389	0.00836311
C16H14O4	Isoimperatorin	Lignans and Coumarins	Coumarins	482-45-1	3	-3.01264	-0.437639
C20H30O3	Hispanolone	Terpenoids	Ditepenoids	18676-07-8	2	2.59578	1.25021
C6H6N2O	Nicotinamide	Others	Vitamin	98-92-0	3	-2.02945	-1.37382
C7H6O2	3-hydroxybenzaldehyde	Phenolic acids	Phenolic acids	100-83-4	3	-0.387773	-0.948582
C10H12N5O6P	Cyclic 3',5'-Adenylic acid	Nucleotides and derivatives	Nucleotides and derivatives	60-92-4	3	0.478181	-1.61441
C10H10O2	4-MethoxycinnaMaldehyde	Phenolic acids	Phenolic acids	1963-36-6	3	0.0773301	-0.0788863
C10H16O3	(E)-Linalool-1-oic acid	Lipids	Free fatty acids	-	3	-0.70779	-0.37302
C7H5NO4	Quinolinic Acid	Alkaloids	Pyridine alkaloids	89-00-9	3	1.00973	-0.993287
C8H9NO3	4,5,6-Trihydroxy-2-cyclohexen-1-ylideneacetonitrile	Alkaloids	Alkaloids	-	3	-0.401797	-2.26728
C17H20O9	5-O-Caffeoylquinic acid methyl ester	Phenolic acids	Phenolic acids	-	3	-0.704648	0.0781672
C6H10N2O4	N-Alpha-Acetyl-L-Asparagine	Amino acids and derivatives	Amino acids and derivatives	4033-40-3	3	1.63353	0.165196
C10H12O2	Eugenol	Phenolic acids	Phenolic acids	97-53-0	3	0.39664	1.15012
C6H13N3O3	L-Citrulline	Amino acids and derivatives	Amino acids and derivatives	372-75-8	3	0.528769	-0.483578
C16H35NO2	Hexadecylsphingosine	Lipids	Sphingolipids	-	3	-0.0160641	0.0539245
C10H13N5O4	2'-Deoxyguanosine	Nucleotides and derivatives	Nucleotides and derivatives	961-07-9	3	-3.4185	-2.7641
C21H27N7O14P2	Nicotinic acid adenine dinucleotide	Nucleotides and derivatives	Nucleotides and derivatives	53-84-9	3	-1.50462	-1.01093
C6H5NO2	Nicotinic acid (Vitamin B3)	Others	Vitamin	59-67-6	1	1.88273	1.34452
C10H9NO	Echinopsine	Alkaloids	Quinoline alkaloids	83-54-5	1	-0.0137164	2.16348
C11H20N2O5	L-γ-Glutamyl-L-leucine	Amino acids and derivatives	Amino acids and derivatives	2566-39-4	1	-1.78486	-2.49185
C11H14N2O3	L-Glycyl-L-phenylalanine	Amino acids and derivatives	Amino acids and derivatives	721-66-4	3	-2.87823	-4.18478
C26H50NO7P	LysoPC 18:2(2n isomer)	Lipids	LPC	-	2	0.151179	0.420532
C23H30O14	3-O-Feruloylquinic acid-O-glucoside	Phenolic acids	Phenolic acids	-	3	-1.99195	-1.40293
C15H22O9	6-DeoxyCatalpol	Terpenoids	Monoterpenoids	99499-99-7	3	-0.896226	-0.825217
C24H48NO7P	LysoPC 16:1	Lipids	LPC	76790-27-7	1	-0.843772	0.221797
C26H28O15	Orientin-2''-O-xyloside	Flavonoids	Flavones	-	3	0.717382	1.81026
C26H28O14	Apigenin-6-C-(2''-glucosyl)arabinoside	Flavonoids	Flavones	-	3	-0.572712	-0.638989
C9H7NO	Indole-3-carboxaldehyde	Alkaloids	Plumerane	487-89-8	1	0.722941	1.11161
C27H30O15	Luteolin-7-O-neohesperidoside (Lonicerin)	Flavonoids	Flavones	25694-72-8	3	0.27566	0.771535
C21H20O12	Quercetin-3-O-glucoside (Isoquercitrin)	Flavonoids	Flavonols	482-35-9	2	1.37621	0.44859
C29H34O16	Tricin-7-O-neohesperidoside*	Flavonoids	Flavones	53766-40-8	3	0.32175	0.537984
C29H34O16	Tricin-7-O-rutinoside*	Flavonoids	Flavones	-	3	0.32175	0.537984
C5H8N2O2	5,6-Dihydro-5-methyluracil	Nucleotides and derivatives	Nucleotides and derivatives	696-04-8	3	-0.52971	-0.171394
C21H20O12	Quercetin-3-O-galactoside (Hyperin)	Flavonoids	Flavonols	482-36-0	2	1.37792	0.279224
C15H22N6O5S	S-(5'-Adenosyl)-L-methionine	Amino acids and derivatives	Amino acids and derivatives	29908-03-0	3	-8.34628	-5.63956
C4H9NO2	Methyl 3-aminopropanoate*	Amino acids and derivatives	Amino acids and derivatives	4138-35-6	3	-0.494211	-0.570735
C3H7O6P	Dihydroxyacetone phosphate	Others	Saccharides	57-04-5	3	-1.23249	-1.66865
C26H48NO7P	LysoPC 18:3	Lipids	LPC	-	2	0.228637	1.20642
C15H16O9	Esculetin-7-O-glucoside	Lignans and Coumarins	Coumarins	-	2	0.425693	0.616625
C34H40O22	Chrysoeriol-7-O-Sophoroside-5-O-glucuronide	Flavonoids	Flavones	-	3	1.12486	2.11867
C19H40NO7P	LysoPE 14:0(2n isomer)	Lipids	LPE	-	1	-0.470375	-0.94199
C26H26O15	Tricin-7-O-(6''-O-malonyl)glucoside	Flavonoids	Flavones	-	1	-0.935695	-0.811452
C4H4N2O3	Barbituric acid;Malonylurea;2,4,6-Pyrimidinetrione	Nucleotides and derivatives	Nucleotides and derivatives	67-52-7	3	-1.01344	-1.3953
C2H7O4P	2-Hydroxyethylphosphonic acid	Organic acids	Organic acids	22987-21-9	3	-3.35656	-4.34861
C19H24O3	Centrolobol	Phenolic acids	Phenolic acids	30359-01-4	3	-10.8414	-2.15677
C15H16O9	Esculin (6,7-Dihydroxycoumarin-6-O-glucoside)	Lignans and Coumarins	Coumarins	531-75-9	2	0.616127	0.245096
C25H44NO7P	LysoPE 20:4(2n isomer)	Lipids	LPE	-	3	0.125621	-0.138467
C9H10O3	2,6-Dimethoxybenzaldehyde	Phenolic acids	Phenolic acids	3392-97-0	3	1.11	-0.823635
C6H14N2O2	L-Lysine	Amino acids and derivatives	Amino acids and derivatives	56-87-1	3	-3.63752	-2.33737
C18H38NO7P	LysoPC 10:0	Lipids	LPC	22248-63-1	3	1.72995	1.28111
C6H9NOS	4-Methyl-5-thiazoleethanol	Others	Others	137-00-8	3	3.68232	2.93613
C27H30O15	Isosaponarin(Isovitexin-4'-O-glucoside)	Flavonoids	Flavones	19416-87-6	3	-0.185962	-0.153578
C18H37NO2	3-Dehydrosphinganine	Lipids	Sphingolipids	16105-69-4	3	0.827313	-0.742585
C12H24O11	Maltitol	Others	Saccharides	585-88-6	3	0.461837	0.934375
C3H7NO5S2	S-Sulfo-L-Cysteine	Amino acids and derivatives	Amino acids and derivatives	1637-71-4	3	0.248525	-0.444875
C5H11NO2S	DL-Methionine	Amino acids and derivatives	Amino acids and derivatives	59-51-8	3	-1.97874	-2.82389
C12H24O3	12-Hydroxydodecanoic acid	Lipids	Free fatty acids	505-95-3	3	0.227378	-0.0706835
C16H19N3O5	Tryptophan glutamic acid	Amino acids and derivatives	Amino acids and derivatives	36099-95-3	3	0.0646922	-1.4648
C10H26N4	Spermine	Alkaloids	Alkaloids	71-44-3	3	-2.09429	1.47009
C17H18O3	trans-Trimethoxyresveratrol	Others	Stilbene	22255-22-7	3	-0.330411	-1.53499
C18H32O4	13S-Hydroperoxy-9Z,11E-octadecadienoic acid	Lipids	Free fatty acids	33964-75-9	3	1.24268	0.369893
C10H10O3	Trans-4-Hydroxycinnamic Acid Methyl Ester	Phenolic acids	Phenolic acids	19367-38-5	3	1.46837	3.57476
C6H11N3O	Histidinol	Alkaloids	Alkaloids	501-28-0	3	-0.136837	-0.909804
C16H30O10	3-Methylbutyl 6-O-(alpha-L-arabinopyranosyl)-beta-D-glucopyranoside	Others	Others	-	3	0.301885	0.63384
C14H20O9	2,6-dimethoxy-4-hydroxyphenyl-1-O-beta-D-glucopyranoside	Phenolic acids	Phenolic acids	-	3	-0.886551	-1.28682
C15H10O5	Galangin (3,5,7-Trihydroxyflavone)	Flavonoids	Flavones	548-83-4	3	-0.808758	-0.975453
C10H14N5O8P	Guanosine 5'-monophosphate	Nucleotides and derivatives	Nucleotides and derivatives	85-32-5	3	-3.71232	-2.29273
C6H10O6	D-Glucono-1,5-lactone*	Others	Saccharides	90-80-2	3	-0.256395	-0.618345
C2H2O4	Oxalic acid	Organic acids	Organic acids	144-62-7	3	-1.42243	-2.62173
C21H20O11	Kaempferol-3-O-galactoside (Trifolin)	Flavonoids	Flavonols	23627-87-4	3	0.0369972	0.203228
C13H15N3O3	Glycyl-tryptophan	Amino acids and derivatives	Amino acids and derivatives	2390-74-1	2	-0.507595	-2.17135
C8H14N2O5	5-L-Glutamyl-L-amino acid	Amino acids and derivatives	Amino acids and derivatives	5875-41-2	3	0.0282622	0.093631
C3H7NO2	L-Alanine	Amino acids and derivatives	Amino acids and derivatives	56-41-7	3	-0.700449	0.159957
C8H16NO9P	N-Acetyl-D-glucosamine-1-phosphate	Others	Saccharides	6866-69-9	3	0.0116853	0.331256
C13H16O10	6-O-Galloyl-β-D-glucose*	Phenolic acids	Phenolic acids	13186-19-1	3	-0.555728	-0.710702
C4H12N2	Putrescine	Alkaloids	Alkaloids	110-60-1	3	-0.330402	-0.555138
C14H18O8	Mandelic acid-β-glucoside	Phenolic acids	Phenolic acids	-	3	0.309254	-0.200886
C14H20N6O5S	S-(5'-Adenosy)-L-homocysteine	Amino acids and derivatives	Amino acids and derivatives	979-92-0	1	-1.63758	-1.47319
C11H21N5O5	Glu-Arg	Amino acids and derivatives	Amino acids and derivatives	7219-59-2	3	0.251038	-1.13428
C6H15N	Triethylamine	Alkaloids	Alkaloids	121-44-8	3	-0.430304	-1.22147
C10H18N2O5	L-Isoleucyl-L-Aspartate	Amino acids and derivatives	Amino acids and derivatives	-	2	-0.858942	-0.31143
C9H10O4	Methyl 2,4-dihydroxyphenylacetate*	Phenolic acids	Phenolic acids	67828-42-6	2	-0.566993	-0.995728
C6H13O9P	Glucose-1-phosphate*	Others	Saccharides	59-56-3	1	-7.37618	-6.84394
C4H9NO2	N-Ethylglycine*	Amino acids and derivatives	Amino acids and derivatives	627-01-0	3	-0.570206	-0.501111
C16H20O9	Ferulic acid-4-O-glucoside	Phenolic acids	Phenolic acids	117405-51-3	1	-0.0772708	0.834614
C22H18O10	Catechin gallate*	Flavonoids	Flavanols	130405-40-2	1	0.000155749	-0.609647
C7H7NO2	Trigonelline	Alkaloids	Pyridine alkaloids	535-83-1	1	-0.702818	-2.8603
C18H37NO	Stearamide	Alkaloids	Alkaloids	124-26-5	3	-0.193101	-0.328422
C17H14O7	Tricin (5,7,4'-Trihydroxy-3',5'-dimethoxyflavone)	Flavonoids	Flavones	520-32-1	1	-1.00849	-1.81472
C16H22O9	Dihydroferulic acid glucoside	Phenolic acids	Phenolic acids	-	2	-3.41657	-1.3327
C12H17N5O5	2-(Dimethylamino)guanosine*	Nucleotides and derivatives	Nucleotides and derivatives	2140-67-2	3	-2.56167	-1.02408
C16H22O4	Diisobutyl phthalate	Phenolic acids	Phenolic acids	84-69-5	3	0.120959	-0.0659255
C18H35NO	Laurocapram	Alkaloids	Alkaloids	59227-89-3	3	-0.527165	-0.776186
C7H11NO4	Oxaceprol	Amino acids and derivatives	Amino acids and derivatives	33996-33-7	3	-0.995222	-0.392964
C11H10O4	(Z)-3-Ethylidene-7-hydroxy-6-methoxyphthalide	Others	Others	-	2	0.499873	0.709182
C10H8O4	Scopoletin (7-Hydroxy-6-methoxycoumarin)	Lignans and Coumarins	Coumarins	92-61-5	3	0.617288	-0.0942113
C28H42O2	γ-Tocotrienol	Others	Vitamin	14101-61-2	3	0.0445789	-0.231415
C16H29NO	N-Isobutyl-2E,4E-dodedienamide	Alkaloids	Alkaloids	-	3	0.10421	0.0523969
C27H32O14	Naringenin-7-O-Rutinoside(Narirutin)*	Flavonoids	Flavanones	14259-46-2	3	0.157467	-0.450852
C4H8O3	2-Hydroxyisobutyric acid*	Organic acids	Organic acids	594-61-6	3	0.568394	-0.347954
C11H22N2O3	L-Valyl-L-Leucine	Amino acids and derivatives	Amino acids and derivatives	3989-97-7	2	-2.16343	-3.84488
C27H26O11	Tricin-4'-O-(guaiacylglycerol)ether	Flavonoids	Flavones	-	2	-2.99991	-3.47798
C27H26O11	Salcolin B*	Flavonoids	Flavones	-	3	-2.99991	-3.47798
C5H14NO+	Choline	Alkaloids	Alkaloids	62-49-7	3	-0.387471	-0.359742
C11H18O3	Hydroxydihydrobovolide	Others	Lactones	6067-11-4	3	0.428959	0.864996
C11H18O3	5-hydroxy-3,4-dimeth-yl-5-pentylfuran-2(5H)-one	Others	Others	-	3	0.428959	0.864996
C21H18O11	Apigenin-7-O-glucuronide	Flavonoids	Flavones	29741-09-1	1	-0.0273391	0.0674016
C20H36O3	Ethyl 9-Hydroxy-10,12-octadecadienoic acid	Lipids	Free fatty acids	-	3	-0.240546	1.25522
C6H5NO2	Isonicotinic acid	Others	Vitamin	55-22-1	2	1.9464	1.40151
C23H46NO7P	LysoPE 18:1(2n isomer)	Lipids	LPE	-	3	-0.342821	0.166957
C8H8O3	D-Mandelic acid	Organic acids	Organic acids	611-71-2	3	1.07277	-0.693745
C5H5N5O	Guanine	Nucleotides and derivatives	Nucleotides and derivatives	73-40-5	1	-0.518263	-0.488535
C20H20N2O4	N-Feruloylserotonin	Alkaloids	Plumerane	68573-23-9	1	-1.62946	-0.461113
C23H44NO7P	LysoPE 18:2(2n isomer)	Lipids	LPE	-	1	0.147132	-0.0357549
C6H6OS	5-Methyl-2-thiophenecarboxaldehyde	Others	Aldehyde compounds	13679-70-4	3	0.284958	-0.09725
C15H14O6	Catechin	Flavonoids	Flavanols	154-23-4	2	0.564204	0.47768
C12H16N2O4	Phe-Ser	Amino acids and derivatives	Amino acids and derivatives	16053-39-7	3	-1.97278	-3.34266
C3H8NO6P	O-Phospho-L-serine	Amino acids and derivatives	Amino acids and derivatives	407-41-0	3	-1.4399	-3.94215
C19H12O6	Dicumarol	Lignans and Coumarins	Coumarins	66-76-2	3	-0.137424	0.221155
C5H9NO3	N-acetyl-beta-alanine	Amino acids and derivatives	Amino acids and derivatives	3025-95-4	3	-0.543261	-0.474745
C5H11NO2	N-Methyl-α-aminoisobutyric acid	Amino acids and derivatives	Amino acids and derivatives	2566-34-9	3	-0.819148	-1.23272
C23H24O12	Tricin-5-O-Glucoside	Flavonoids	Flavones	32769-00-9	3	0.316104	0.585082
C11H9NO2	3-Indoleacrylic acid	Alkaloids	Plumerane	1204-06-4	1	0.689046	1.25616
C19H40NO7P	LysoPE 14:0	Lipids	LPE	-	1	-0.413388	-0.741372
C11H12N2O2	1-Methoxy-indole-3-acetamide	Alkaloids	Plumerane	-	1	0.798032	1.18006
C7H7NO3	3-Aminosalicylic acid	Phenolic acids	Phenolic acids	570-23-0	3	0.0699789	-0.355482
C6H9NO5	N-Acetyl-L-Aspartic Acid	Amino acids and derivatives	Amino acids and derivatives	997-55-7	3	0.680886	-1.5981
C26H36O11	Secoisolariciresinol 4-O-glucoside	Lignans and Coumarins	Lignans	-	3	-0.487744	0.349859
C8H8O3	2-Hydroxyphenylacetic acid	Organic acids	Organic acids	614-75-5	3	0.0286873	-0.0174582
C22H28O15	Fraxetin-7,8-di-O-glucoside	Lignans and Coumarins	Coumarins	-	3	0.335804	1.25231
C5H5N5	2-Aminopurine	Nucleotides and derivatives	Nucleotides and derivatives	452-06-2	1	1.08265	0.628907
C11H11NO4	Methyl dioxindole-3-acetate	Alkaloids	Plumerane	57061-18-4	1	0.974053	0.1885
C15H18O8	p-Coumaric acid-4-O-glucoside	Phenolic acids	Phenolic acids	117405-48-8	2	-1.39097	-1.38795
C8H14N3O7P	5-Aminoimidazole ribonucleotide	Nucleotides and derivatives	Nucleotides and derivatives	25635-88-5	1	0.165958	-0.267576
C9H18N2O4	L-Seryl-L-Isoleucine	Amino acids and derivatives	Amino acids and derivatives	91086-51-0	3	-3.92628	-3.64092
C4H7NO2	L-Azetidine-2-carboxylic acid*	Alkaloids	Alkaloids	2133-34-8	3	-0.186145	-0.327536
C25H48NO7P	LysoPC 17:2	Lipids	LPC	-	2	-0.0927612	0.590365
C17H34O4	1-Monomyristin	Lipids	Free fatty acids	589-68-4	1	-0.576337	-0.285996
C5H4N4O2	Xanthine	Nucleotides and derivatives	Nucleotides and derivatives	69-89-6	3	5.25957	1.38443
C9H11NO3	L-Tyrosine	Amino acids and derivatives	Amino acids and derivatives	60-18-4	2	0.121194	-1.69093
C24H30O9	Magnolignan A-2-O-glucoside	Lignans and Coumarins	Lignans	1035846-18-4	3	-0.234466	-0.776287
C22H22O11	Diosmetin-7-O-glucoside*	Flavonoids	Flavones	20126-59-4	3	-0.373076	0.197298
C6H15O4P	2-Hexylphosphoric Acid	Others	Others	-	3	0.0330501	0.0778536
C20H42NO7P	LysoPE 15:0	Lipids	LPE	-	2	-0.797302	-0.813253
C22H22O11	Hispidulin-8-C-glucoside	Flavonoids	Flavones	-	2	-1.1592	-0.340869
C9H6O3	7-hydroxy-2H-1-benzopyran-2-one	Lignans and Coumarins	Coumarins	-	3	0.366315	0.881207
C18H32O3	9-Oxo-12Z-Octadecenoic acid	Lipids	Free fatty acids	112543-32-5	1	1.7367	0.554506
C9H13N3O5	Cytarabine	Nucleotides and derivatives	Nucleotides and derivatives	147-94-4	3	0.743956	0.684489
C18H32O16	D-Panose	Others	Saccharides	33401-87-5	1	-1.30209	2.42043
C8H9N	N-Benzylmethylene isomethylamine	Alkaloids	Alkaloids	-	1	-0.752813	-2.68696
C37H38O18	Vitexin-7-O-(6''-feruloyl)glucoside	Flavonoids	Flavones	-	3	0.0727207	-0.469189
C20H40NO7P	LysoPE 15:1	Lipids	LPE	-	3	-0.232747	0.521028
C28H32O16	Chrysoeriol-5,7-di-O-glucoside	Flavonoids	Flavones	-	3	-0.183754	-1.52717
C14H18N2O3	L-Prolyl-L-Phenylalanine	Amino acids and derivatives	Amino acids and derivatives	13589-02-1	2	-2.47273	-4.84215
C9H6O4	Esculetin (6,7-Dihydroxycoumarin)	Lignans and Coumarins	Coumarins	305-01-1	3	-0.263727	0.0179586
C12H16N2O4	Tyr-Ala	Amino acids and derivatives	Amino acids and derivatives	730-08-5	3	0.584182	0.522897
C28H58NO7P	LysoPC 20:0	Lipids	LPC	108341-80-6	3	-0.302234	0.483172
C34H42O19	(3-Mustard acyl)-fructosyl-α-D-(6-mustard acyl)glucoside	Phenolic acids	Phenolic acids	-	2	-0.191095	0.507834
C11H15N5O5	N7-Methylguanosine	Nucleotides and derivatives	Nucleotides and derivatives	20244-86-4	3	-0.717117	-2.14896
C11H10O7	4-Hydroxybenzoylmalic acid	Phenolic acids	Phenolic acids	-	3	-1.33931	-0.314669
C18H30O2	Octadeca-11E,13E,15Z-trienoic acid	Lipids	Free fatty acids	25575-00-2	3	-0.268514	0.159183
C22H18O10	Epicatechin gallate*	Flavonoids	Flavanols	1257-08-5	1	-0.00910578	-0.381533
C25H50NO7P	LysoPC 17:1	Lipids	LPC	-	1	-0.571167	0.349076
C10H18N2O5	γ-Glutamyl-L-valine	Amino acids and derivatives	Amino acids and derivatives	-	1	-1.1851	-1.6681
C15H18N4O4	His-Tyr	Amino acids and derivatives	Amino acids and derivatives	35979-00-1	3	0.356596	-2.0787
C28H34O15	Hesperetin-7-O-rutinoside (Hesperidin)*	Flavonoids	Flavanones	520-26-3	3	0.0176854	0.775369
C10H12O4	Dihydroferulic Acid	Phenolic acids	Phenolic acids	1135-23-5	3	-0.0192703	-0.311802
C33H58O14	1-Linoleoylglycerol-2,3-di-O-glucoside*	Lipids	Glycerol ester	-	3	-1.7917	-0.668988
C33H58O14	2-Linoleoylglycerol-1,3-di-O-glucoside*	Lipids	Glycerol ester	-	3	-1.7917	-0.668988
C6H6ClN	3-Chloroaniline	Alkaloids	Alkaloids	108-42-9	3	0.0685305	0.102592
C4H9N	Pyrrolidin	Alkaloids	Pyrrole alkaloids	123-75-1	3	-0.690854	-2.04172
C10H16O	Perillyl alcohol	Terpenoids	Monoterpenoids	57717-97-2	3	-0.165115	-0.259798
C8H16N2O3	N-Glycyl-L-leucine*	Amino acids and derivatives	Amino acids and derivatives	869-19-2	3	-2.74926	-3.14593
C8H15NO6	N-Acetyl-D-mannosamine	Others	Saccharides	7772-94-3	3	-0.487826	0.705503
C27H38O19	O-Caffeoyl maltotriose	Phenolic acids	Phenolic acids	-	3	-0.55301	0.683327
C17H20N4O6	Riboflavin (Vitamin B2)	Others	Vitamin	83-88-5	3	0.20184	-0.082611
C12H22O11	D-Maltose	Others	Saccharides	69-79-4	1	0.511829	0.80138
C30H48O3	3,28-Dihydroxyolean-12-en-1-one	Terpenoids	Triterpene	-	3	-0.769537	-0.137479
C22H18O11	p-Coumaroylcaffeoyltartaric acid	Phenolic acids	Phenolic acids	-	3	0.834641	0.784673
C12H20O3	Dihydrojasmonic acid	Organic acids	Organic acids	3572-64-3	3	1.52596	0.203659
C26H24O10	Tricin-4'-O-syringyl alcohol	Flavonoids	Flavones	-	1	-9.88035	-3.04629
C28H54NO7P	LysoPC 20:2(2n isomer)	Lipids	LPC	-	3	0.0234743	0.594687
C6H8O7	Isocitric Acid	Organic acids	Organic acids	320-77-4	2	-1.59629	-2.64203
C6H7N5O	6-O-methylguanine	Nucleotides and derivatives	Nucleotides and derivatives	20535-83-5	2	0.424304	-0.678385
C16H18O9	Chlorogenic acid (3-O-Caffeoylquinic acid)*	Phenolic acids	Phenolic acids	327-97-9	1	0.158225	-0.723643
C16H18O9	Neochlorogenic acid (5-O-Caffeoylquinic acid)*	Phenolic acids	Phenolic acids	906-33-2	1	0.158225	-0.723643
C18H30O4	13(s)-hydroperoxy-(9z,11e,15z)-octadecatrienoic acid	Lipids	Free fatty acids	67597-26-6	1	0.0825376	-0.424298
C28H32O15	Diosmetin-7-O-Neohesperidoside (Neodiosmin)*	Flavonoids	Flavones	38665-01-9	1	-0.0316009	0.601977
C21H24O10	Phloretin-4'-O-glucoside (Trilobatin)	Flavonoids	Chalcones	4192-90-9	3	0.25507	0.737706
C22H22O11	6-C-MethylKaempferol-3-glucoside	Flavonoids	Flavones	-	2	-0.514336	0.320535
C16H23N5O6	Cis-Zeatin-7-N-glucoside	Alkaloids	Alkaloids	38165-56-9	3	-0.266857	0.945097
C5H7NO2	3,4-Dehydro-DL-proline	Amino acids and derivatives	Amino acids and derivatives	3395-35-5	3	-0.532746	0.48802
C20H42NO7P	LysoPE 15:0(2n isomer)	Lipids	LPE	-	2	-0.845505	-0.927913
C5H11O8P	Ribulose-5-phosphate	Others	Saccharides	4300-28-1	3	-4.31884	-4.00358
C6H12O5	Rhamnose*	Others	Saccharides	3615-41-6	3	-0.977455	-0.973477
C11H15N5O4	N6-methyladenosine	Nucleotides and derivatives	Nucleotides and derivatives	1867-73-8	3	0.203882	-1.15999
C7H12O6	Quinic Acid	Organic acids	Organic acids	77-95-2	3	-1.4933	-2.57104
C29H34O17	Syringetin-3-O-rutinoside	Flavonoids	Flavonols	53430-50-5	1	-1.34587	-0.733091
C18H32O16	D-Melezitose	Others	Saccharides	597-12-6	1	-0.765008	1.738
C21H20O10	Apigenin-8-C-Glucoside (Vitexin)	Flavonoids	Flavones	3681-93-4	3	-1.43531	-0.267459
C21H20O10	Apigenin-7-O-glucoside(Cosmosiin)*	Flavonoids	Flavones	578-74-5	3	0.276454	-0.202901
C15H12O5	Naringenin chalcone; 2',4,4',6'-Tetrahydroxychalcone*	Flavonoids	Chalcones	73692-50-9	3	-3.18588	-2.65949
C10H20O3	10-Hydroxydecanoic acid	Lipids	Free fatty acids	1679-53-4	3	0.701397	0.420949
C22H22O11	Diosmetin-7-O-galactoside*	Flavonoids	Flavones	-	3	-0.367805	0.0230063
C15H19NO9	4-O-Methyl-DIBOA-Glucoside	Alkaloids	Alkaloids	-	3	-0.107809	-0.168766
C7H12O5	2-Isopropylmalic Acid	Organic acids	Organic acids	49601-06-1	3	-4.19937	-2.53859
C22H22O11	Chrysoeriol-7-O-glucoside	Flavonoids	Flavones	19993-32-9	3	-0.0762959	-0.282076
C7H12N2O3	L-Glycyl-L-proline	Amino acids and derivatives	Amino acids and derivatives	704-15-4	3	-1.72671	-1.78796
C15H29NO3	Tridecanoylglycine	Amino acids and derivatives	Amino acids and derivatives	-	3	0.109641	-0.223351
C5H8O5	L-Citramalic acid	Organic acids	Organic acids	6236-09-5	3	-1.87754	-2.9032
C24H42O21	D-Maltotetraose	Others	Saccharides	34612-38-9	3	-1.21762	-1.72189
C28H32O16	Hispidulin-8-C-(2''-O-glucosyl)glucoside	Flavonoids	Flavones	-	3	0.0568099	1.62956
C5H11NO2	N-Methyl-4-aminobutyric acid	Organic acids	Organic acids	1119-48-8	3	-13.4048	-13.5511
C7H6O3	Salicylic acid	Phenolic acids	Phenolic acids	69-72-7	2	2.2686	1.5672
C7H12O4	2-Propylsuccinic acid*	Organic acids	Organic acids	618-57-5	3	-0.117008	-0.476896
C12H25N5O3	Leu-Arg	Amino acids and derivatives	Amino acids and derivatives	26607-15-8	3	-0.0875384	-1.3841
C8H8O5	Methyl gallate	Phenolic acids	Phenolic acids	99-24-1	3	-0.292196	0.370443
C19H32O2	Methyl linolenate	Lipids	Free fatty acids	301-00-8	3	2.21144	1.40261
C6H8O6	D-Glucurono-6,3-lactone	Others	Saccharides	32449-92-6	3	-0.849571	-0.65
C11H16N2O	N-(4-Aminobutyl)benzamide	Alkaloids	Alkaloids	5692-23-9	3	-0.632564	0.154478
C17H23N3O6	Glu-Phe-Ala	Amino acids and derivatives	Amino acids and derivatives	-	3	-3.09253	-3.88653
C11H18NO+	Candicine	Alkaloids	Phenolamine	6656-13-9	3	-1.07696	-1.56188
C24H42O21	Nystose	Others	Saccharides	13133-07-8	3	-0.00912368	0.416504
C6H14NO8P	D-Glucosamine 1-phosphate	Others	Saccharides	2152-75-2	3	-0.598289	-0.279159
C5H10N2O3S	L-Cysteinyl-L-glycine	Amino acids and derivatives	Amino acids and derivatives	19246-18-5	1	-3.21619	-1.39759
C2H7NO3S	2-Aminoethanesulfonic acid	Organic acids	Organic acids	107-35-7	3	-1.26647	-1.56991
C2H7NO2S	2-Aminoethanesulfinic acid	Organic acids	Organic acids	300-84-5	3	-1.11895	-1.48352
C8H10N4O2	Caffeine	Alkaloids	Alkaloids	58-08-2	3	-0.278362	-1.1324
C25H32O13	Oleuropein	Terpenoids	Monoterpenoids	32619-42-4	1	-1.03795	-0.315505
C14H18O9	Vanillic acid-4-O-glucoside	Phenolic acids	Phenolic acids	32142-31-7	2	-2.46589	-1.29504
C30H26O13	Gallocatechin-(4α→8)-catechin	Flavonoids	Flavanols	-	3	0.061025	0.912193
C6H14N2O	N-Acetylputrescine	Alkaloids	Alkaloids	18233-70-0	3	1.54118	-0.210535
C21H20O12	Quercetin-7-O-glucoside	Flavonoids	Flavonols	491-50-9	2	0.863252	0.496841
C11H9O2N	3-amino-2-naphthoic acid	Alkaloids	Alkaloids	-	1	0.598907	1.19397
C5H6N2O3	5-Hydroxymethyluracil	Nucleotides and derivatives	Nucleotides and derivatives	4433-40-3	3	-0.976332	-1.01232
C18H33NO	octadecadienoic acid amide	Alkaloids	Alkaloids	-	1	0.0532006	0.715256
C22H22O13	Laricitrin-3-O-glucoside	Flavonoids	Flavonols	39986-90-8	3	0.11096	0.162242
C5H9NO4	O-Acetylserine	Amino acids and derivatives	Amino acids and derivatives	5147-00-2	3	-0.937513	2.57126
C15H12O5	Butin; 7,3',4'-Trihydroxyflavanone*	Flavonoids	Flavanones	492-14-8	3	-1.37905	-2.63837
C16H18O9	Cryptochlorogenic acid (4-O-Caffeoylquinic acid)	Phenolic acids	Phenolic acids	905-99-7	3	0.143013	-0.188824
C22H44O2	Docosanoic acid (Behenic acid)	Lipids	Free fatty acids	112-85-6	3	0.13452	-0.0866777
C19H39O7P	LysoPA 16:0 (2n isomer)	Lipids	Glycerol ester	-	3	-0.418537	-0.380983
C8H4O3	Phthalic anhydride	Phenolic acids	Phenolic acids	85-44-9	1	-0.111424	-0.0957921
C5H10O5	D-Ribose	Others	Saccharides	50-69-1	3	-1.75666	-1.63371
C22H26O8	Syringaresinol	Lignans and Coumarins	Lignans	21453-71-4	2	-9.25589	-1.47611
C4H7N3O	Creatinine	Organic acids	Organic acids	60-27-5	3	-0.481684	-0.177586
C10H12O	3,5-Dimethyl-2,3-dihydrobenzofuran	Others	Others	-	3	-0.244317	-0.202447
C14H18O	2-Pentyl-3-phenyl-2-propenal	Others	Aldehyde compounds	122-40-7	3	-0.0396102	-0.135097
C7H5NS2	2-Mercaptobenzothiazole	Alkaloids	Alkaloids	149-30-4	3	-0.18552	0.204687
C5H10O5	D-Arabinose	Others	Saccharides	10323-20-3	3	-1.09833	-1.38941
C38H70O4	Coixenolide	Lipids	Free fatty acids	-	2	0.497895	-0.135822
C3H9NO	Trimethylamine N-Oxide*	Alkaloids	Alkaloids	1184-78-7	3	-1.33024	-0.139005
C14H18N2O5	Glu-Phe	Amino acids and derivatives	Amino acids and derivatives	20556-22-3	1	-1.07356	-2.41613
C5H6N2O2	Thymine	Nucleotides and derivatives	Nucleotides and derivatives	65-71-4	3	0.128582	-2.30019
C16H12O4	3-Hydroxy-3'-methoxyflavone	Flavonoids	Flavones	76666-32-5	3	-1.62422	-0.914574
C14H14O8	Feruloylmalic acid	Phenolic acids	Phenolic acids	-	3	-1.99084	0.582046
C8H15NO6	N-Acetyl-D-glucosamine	Others	Saccharides	7512-17-6	3	-0.0959917	0.446158
C21H22O10	Isohemiphloin	Flavonoids	Flavanones	3682-02-8	3	-1.4435	-1.70706
C25H48NO7P	LysoPE 20:2	Lipids	LPE	-	3	-0.399133	-0.161882
C7H11N3O2	3-Methyl-L-Histidine*	Amino acids and derivatives	Amino acids and derivatives	368-16-1	3	-0.0124149	-0.325977
C14H26N4O11P2	Citicoline	Nucleotides and derivatives	Nucleotides and derivatives	987-78-0	3	0.290406	3.29783
C6H10O7	D-Galacturonic acid*	Others	Saccharides	685-73-4	2	-2.05921	-1.05773
C11H14O4	Sinapyl alcohol	Phenolic acids	Phenolic acids	537-33-7	3	-1.95486	-13.188
C27H30O14	Apigenin-7-O-neohesperidoside (Rhoifolin)	Flavonoids	Flavones	17306-46-6	2	-0.220431	-0.435313
C25H44NO7P	LysoPE 20:4	Lipids	LPE	-	3	0.0644634	0.127841
C7H6O4	2,3-Dihydroxybenzoic Acid*	Phenolic acids	Phenolic acids	303-38-8	3	0.864929	1.18484
C30H26O12	Apigenin-7-O-(6''-p-Coumaryl)glucoside	Flavonoids	Flavones	-	2	0.0570872	-0.490131
C16H18O8	3-O-p-Coumaroylquinic acid	Phenolic acids	Phenolic acids	87099-71-6	2	-0.39495	0.180636
C8H14N2O5	Hyp-Ser	Amino acids and derivatives	Amino acids and derivatives	-	3	-0.957603	-0.612508
C21H22O5	Xanthohumol	Flavonoids	Chalcones	6754-58-1	3	-1.56005	-2.19861
C10H18O4	Sebacic acid	Organic acids	Organic acids	111-20-6	2	0.33975	0.364913
C5H11NO2	5-Aminovaleric acid	Organic acids	Organic acids	660-88-8	3	-0.715061	-0.164406
C22H44NO7P	LysoPE 17:1	Lipids	LPE	-	2	-0.922878	-1.39088
C12H12O3	Senkyunolide B	Others	Lactones	93236-67-0	1	-0.0772218	0.0366124
C27H30O15	4'-O-Glucosylvitexin	Flavonoids	Flavones	38950-94-6	3	-0.0726649	0.373083
C6H13NO5	D-Glucosamine	Others	Saccharides	3416-24-8	3	0.190376	0.530009
C6H14O12P2	D-Glucose 1,6-bisphosphate	Others	Saccharides	10139-18-1	3	-2.27792	-3.29254
C3H5O6P	Phosphoenolpyruvate	Organic acids	Organic acids	138-08-9	3	-1.14671	-2.59498
C26H28O14	Apiin	Flavonoids	Flavones	26544-34-3	3	-0.173561	-1.1877
C9H12NO6P	O-phosphate-L-tyrosine	Amino acids and derivatives	Amino acids and derivatives	21820-51-9	3	-0.711069	-0.606311
C21H38O4	2-Linoleoylglycerol	Lipids	Glycerol ester	3443-82-1	1	-0.33832	0.381346
C6H13O9P	D-Fructose 6-Phosphate*	Others	Saccharides	643-13-0	1	-7.46655	-6.64175
C7H6O4	2,5-Dihydroxybenzoic acid; Gentisic Acid*	Phenolic acids	Phenolic acids	490-79-9	3	0.827047	0.753948
C21H20O12	Quercetin-4'-O-glucoside (Spiraeoside)	Flavonoids	Flavonols	20229-56-5	3	1.08124	0.410837
C21H38O4	1-Linoleoylglycerol	Lipids	Glycerol ester	2277-28-3	1	0.283876	-0.271844
C9H13N3O5	Cytidine	Nucleotides and derivatives	Nucleotides and derivatives	65-46-3	3	0.834041	0.814321
C7H16N2O	N-Acetylcadaverine	Alkaloids	Alkaloids	32343-73-0	3	-0.0507723	-0.883066
C21H20O11	Luteolin-8-C-glucoside (Orientin)	Flavonoids	Flavones	28608-75-5	2	-1.97473	-0.414907
C3H7NO2S	L-Cysteine	Amino acids and derivatives	Amino acids and derivatives	52-90-4	3	0.517926	-0.386701
C9H14N2O12P2	Uridine 5'-diphosphate	Nucleotides and derivatives	Nucleotides and derivatives	27821-45-0	2	-0.27962	-1.31245
C12H16N2O3	L-Alanyl-L-Phenylalanine	Amino acids and derivatives	Amino acids and derivatives	3061-90-3	3	-3.61312	-0.259115
C22H22O11	Chrysoeriol-8-C-glucoside (Scoparin)	Flavonoids	Flavones	301-16-6	1	-0.703365	0.538374
C14H18O8	Methyl salicylate-2-O-glucoside	Phenolic acids	Phenolic acids	10019-60-0	3	-0.575135	-1.58756
C4H9NO4S	(2s)-2-Amino-4-sulfinobutanoic acid	Amino acids and derivatives	Amino acids and derivatives	2686-70-6	3	0.00850687	0.853536
C15H23N3O3	Lys-Phe	Amino acids and derivatives	Amino acids and derivatives	6235-35-4	3	0.808442	1.79803
C7H8N2O2	1-Methyl-6-Oxo-1,6-Dihydropyridine-3-Carboxamide	Alkaloids	Pyridine alkaloids	701-44-0	3	0.209652	-0.974698
C12H10N4O2	Lumichrome	Alkaloids	Alkaloids	1086-80-2	2	-0.243446	-1.41069
C31H46O2	Phylloquinone (Vitamin K1)	Others	Vitamin	84-80-0	3	-0.769337	-0.132314
C15H19NO9	2-Hydroxy-7-methoxy-1,4-benzoxazin-3(2H)-one glucoside (HMBOA glucoside)	Alkaloids	Alkaloids	17622-26-3	3	-0.275002	-0.336513
C10H8O5	3-[(1-Carboxyvinyl)oxy]benzoic acid	Phenolic acids	Phenolic acids	16929-37-6	3	0.00265531	-0.49642
C18H39NO	Hexadecyl ethanolamine	Alkaloids	Alkaloids	-	3	0.423747	-0.518768
C22H22O11	Chrysoeriol-5-O-glucoside	Flavonoids	Flavones	-	3	0.151283	0.524113
C21H20O11	Kaempferol-4'-O-glucoside	Flavonoids	Flavonols	-	2	0.0609223	0.0755897
C8H8O3	Isovanillin	Phenolic acids	Phenolic acids	621-59-0	3	2.43972	1.23287
C9H8O3	p-Coumaric acid	Phenolic acids	Phenolic acids	501-98-4	3	0.945222	0.484649
C27H30O15	Vitexin-2''-O-galactoside	Flavonoids	Flavones	-	3	-0.143808	-0.301589
C20H20O9	Tricin-4'-O-glycerol	Flavonoids	Flavones	-	3	0.560755	1.26602
C16H18O10	Fraxetin-8-O-glucoside (Fraxin)	Lignans and Coumarins	Coumarins	524-30-1	1	-0.902568	-0.227117
C18H32O16	Manninotriose	Others	Saccharides	13382-86-0	2	-2.06322	-3.53033
C27H34N2O10	3α-Dihydrocadambine	Alkaloids	Plumerane	54483-84-0	3	-0.162335	-0.587044
C25H48NO7P	LysoPE 20:2(2n isomer)	Lipids	LPE	-	3	-0.57899	0.21645
C16H12O5	Acacetin*	Flavonoids	Flavones	480-44-4	3	-2.50285	-0.586735
C16H12O5	Genkwanin (Apigenin 7-methyl ether)*	Flavonoids	Flavones	437-64-9	3	-2.50285	-0.586735
C24H38O4	Bis(2-ethylhexyl)phthalate*	Phenolic acids	Phenolic acids	117-81-7	2	0.0857624	0.192506
C24H38O4	Diisooctyl Phthalate*	Phenolic acids	Phenolic acids	27554-26-3	2	0.0857624	0.192506
C17H14O2	8-(Benzyloxy)-1-Naphthol	Others	Others	-	3	-0.0527391	0.0516918
C10H14N5O7P	3'-Adenylic Acid	Nucleotides and derivatives	Nucleotides and derivatives	84-21-9	3	-2.24916	-1.36907
C7H8O5	3-Dehydroshikimic acid	Organic acids	Organic acids	2922-42-1	3	-0.938529	-1.52749
C7H13NO2	1-Methylpiperidine-2-carboxylic acid	Organic acids	Organic acids	7730-87-2	3	2.12208	1.0274
C27H22O18	1-O-Galloyl-4,6-hexahydroxydiphenoyl-D-glucose	Phenolic acids	Phenolic acids	126721-55-9	3	-0.806905	0.150209
C6H13O9P	D-Glucose 6-phosphate*	Others	Saccharides	56-73-5	1	-6.83781	-6.70735
C16H24N4O3	N-Feruloylhomoagmatine	Alkaloids	Phenolamine	-	2	-1.20014	-0.979209
C22H22O12	Rhamnetin-3-O-Glucoside	Flavonoids	Flavonols	27875-34-9	3	0.141478	0.5767
C3H7O6P	DL-Glyceraldehyde-3-phosphate	Organic acids	Organic acids	591-59-3	3	-1.00464	-1.77039
C16H22O9	Sweroside	Terpenoids	Monoterpenoids	14215-86-2	3	-0.928208	-1.28821
C21H28N7O17P3	NADP (Nicotinamide adenine dinucleotide phosphate)	Nucleotides and derivatives	Nucleotides and derivatives	53-59-8	3	-0.963319	-1.37082
C33H44N2O3	Isodendrocrepine	Alkaloids	Alkaloids	50906-94-0	1	-0.587923	-0.373926
C9H8O3	4-hydroxyphenyl acrylaldehyde	Others	Aldehyde compounds	-	3	0.807736	1.13614
C22H22O12	Nepetin-7-O-glucoside(Nepitrin)	Flavonoids	Flavones	569-90-4	3	0.1791	0.740196
C10H22N2O4	L-Lysine-Butanoic Acid	Amino acids and derivatives	Amino acids and derivatives	80407-71-2	3	-0.776527	-1.03364
C9H8O3	Phenylpyruvic acid	Organic acids	Organic acids	156-06-9	3	0.875622	0.675543
C6H12O4	Mevalonic acid	Organic acids	Organic acids	150-97-0	3	-3.27679	-2.03178
C27H30O15	Kaempferol-3-O-neohesperidoside*	Flavonoids	Flavonols	32602-81-6	3	0.0165564	0.699886
C16H22O7	Raspberryketone glucoside	Phenolic acids	Phenolic acids	38963-94-9	3	-0.656005	-2.02741
C27H28O16	Apigenin-6-C-(2''-glucuronyl)glucoside	Flavonoids	Flavones	-	3	-0.56016	-1.21763
C35H28O16	Tricin-4'-O-oxalic acid-7-O-(p-coumaroyl)shikimic acid	Flavonoids	Flavones	-	3	1.90997	-0.509218
C10H9NO2	Indole-3-acetic acid (IAA)	Alkaloids	Plumerane	87-51-4	3	0.940779	1.02528
C9H14N2O7	Asp-Glu	Amino acids and derivatives	Amino acids and derivatives	6157-06-8	3	-3.34083	-0.0680481
C17H20O10	Isofraxidin-7-O-glucoside	Lignans and Coumarins	Coumarins	483-91-0	1	-0.709069	0.435172
C27H30O15	Apigenin-6,8-di-C-glucoside (Vicenin-2)	Flavonoids	Flavones	23666-13-9	3	-0.853618	-2.1475
C6H5NO3	4-Nitrophenol	Phenolic acids	Phenolic acids	100-02-7	3	-0.27081	-0.746274
C6H8O6	L-Ascorbic acid (Vitamin C)	Others	Vitamin	50-81-7	3	-1.74385	-0.769427
C13H16O10	5-O-Galloyl-D-hamamelose*	Phenolic acids	Phenolic acids	-	3	-1.40411	-0.167674
C9H8O3	Caffeic aldehyde	Phenolic acids	Phenolic acids	141632-15-7	3	1.39529	0.812537
C32H30O15	Luteolin-7-O-(6''-sinapoyl)glucoside	Flavonoids	Flavones	-	3	-0.935653	1.19174
C20H22O6	Epipinoresinol*	Lignans and Coumarins	Lignans	24404-50-0	3	-0.219473	-0.454938
C27H30O15	Luteolin-6-C-glucoside-7-O-rhamnoside	Flavonoids	Flavones	-	3	0.870175	-0.415924
C10H11NO2	5-Hydroxytryptophol	Alkaloids	Plumerane	154-02-9	3	-2.24054	-0.244731
C26H34O11	Lariciresinol-4'-O-glucoside	Lignans and Coumarins	Lignans	143663-00-7	2	-1.559	-2.33504
C7H19N3	Spermidine	Alkaloids	Alkaloids	124-20-9	3	0.733878	-0.759373
C22H22O12	3'-O-Methyltricetin-7-O-glucoside	Flavonoids	Flavones	-	3	-0.285377	1.33915
C23H24O12	Tricin-4'-O-glucoside	Flavonoids	Flavones	-	3	-0.215463	0.00170694
C23H16O6	7-Benzyloxy-5-hydroxy-3',4'-methylenedioxyflavonoid	Flavonoids	Flavones	-	3	-1.43178	-1.35925
C22H18O11	Gallocatechin gallate	Flavonoids	Flavanols	4233-96-9	2	-1.25256	-0.146267
C21H22O8	Nobiletin (5,6,7,8,3',4'-Hexamethoxyflavone)	Flavonoids	Flavones	478-01-3	3	0.134448	0.343352
C9H18N2O4S	Met-Thr	Amino acids and derivatives	Amino acids and derivatives	40883-16-7	3	-0.543797	-0.63493
C20H34O4	5,6-DiHETrE[(±)5,6-dihydroxy-8Z,11Z,14Z-eicosatrienoic acid]	Lipids	Free fatty acids	213382-49-1	3	0.16229	1.42443
C45H38O18	Procyanidin C1	Tannins	Proanthocyanidins	37064-30-5	3	-0.675443	-0.35572
C4H9N3O2	3-Guanidinopropionic acid	Organic acids	Organic acids	353-09-3	3	-0.329558	-0.150226
C6H11NO4	N-Methyl-L-Glutamate	Amino acids and derivatives	Amino acids and derivatives	35989-16-3	3	0.0290398	-0.128816
C11H13NO4	N-Acetyl-L-tyrosine	Amino acids and derivatives	Amino acids and derivatives	537-55-3	3	1.01575	-0.962314
C27H30O16	Quercetin-3-O-neohesperidoside*	Flavonoids	Flavonols	117611-67-3	1	-0.224016	-0.182368
C5H14N4	Agmatine	Alkaloids	Alkaloids	306-60-5	3	-0.252331	-0.0624929
C11H11NO3	Coixlactam	Alkaloids	Quinoline alkaloids	-	3	1.4451	1.06428
C10H12N2O8	Orotidine	Others	Vitamin	314-50-1	3	-0.935407	-3.22333
C13H16N2O5	L-Aspartyl-L-Phenylalanine	Amino acids and derivatives	Amino acids and derivatives	13433-09-5	2	-0.723515	-2.00972
C12H16N2O3	Phe-Ala	Amino acids and derivatives	Amino acids and derivatives	3918-87-4	3	0.277431	0.620529
C36H36O17	Isovitexin-2''-O-(6'''-p-coumaroyl)glucoside	Flavonoids	Flavones	-	3	-1.34428	-0.243965
C24H26O13	Rosmarinic acid-3'-O-glucoside	Phenolic acids	Phenolic acids	910028-78-3	3	-4.0159	-2.36258
C10H18N2O5	Leu-Asp	Amino acids and derivatives	Amino acids and derivatives	32949-40-9	3	-1.89017	-2.02895
C7H11N3O2	1-Methylhistidine*	Amino acids and derivatives	Amino acids and derivatives	332-80-9	3	-1.99788	-2.56712
C27H30O16	Quercetin-3-O-(4''-O-glucosyl)rhamnoside	Flavonoids	Flavonols	59262-54-3	3	-0.429273	0.139987
C27H30O16	Quercetin-3-O-glucoside-7-O-rhamnoside*	Flavonoids	Flavonols	-	1	0.16522	-0.0754464
C38H40O19	Chrysoeriol-6-C-glucoside-7-O-(6''-feruloyl)glucoside	Flavonoids	Flavones	-	3	1.49489	0.948932
C28H32O16	6-C-Methylquercetin-3-O-rutinoside	Flavonoids	Flavonols	-	3	-0.443574	-0.303713
C7H6O4	3,4-Dihydroxybenzoic acid (Protocatechuic acid)*	Phenolic acids	Phenolic acids	99-50-3	3	1.77211	1.09111

## Sheet: TableS4
Supplementary Table S4. KEGG-PATHWAY enrichment analysis for differential metabolites in wildly targeted metabolome.
LN							MN
PATHWAY	P	LOG10(P)	Impact	HIT			PATHWAY	P	LOG10(P)	Impact	HIT
Amino sugar and nucleotide sugar metabolism	0.067959	1.1678	0.32525	50			Amino sugar and nucleotide sugar metabolism	0.18118	0.7419	0.32525	50
Citrate cycle (TCA cycle)	0.000328	3.4835	0.32413	20			Citrate cycle (TCA cycle)	0.000443	3.3538	0.32413	20
Starch and sucrose metabolism	0.018625	1.7299	0.30747	22			Starch and sucrose metabolism	0.082685	1.0826	0.2894	22
Glycolysis / Gluconeogenesis	0.11758	0.92966	0.23997	26			Glycolysis / Gluconeogenesis	0.13385	0.87339	0.23997	26
Ascorbate and aldarate metabolism	0.037643	1.4243	0.23881	18			Ascorbate and aldarate metabolism	0.15574	0.80759	0.02239	18
Pentose phosphate pathway	0.009814	2.0081	0.23142	19			Pentose phosphate pathway	0.011967	1.922	0.23142	19
Glyoxylate and dicarboxylate metabolism	0.000756	3.1216	0.22396	29			Glyoxylate and dicarboxylate metabolism	0.001043	2.9817	0.22396	29
Pentose and glucuronate interconversions	0.030983	1.5089	0.19048	17			Pentose and glucuronate interconversions	0.036147	1.4419	0.19048	17
Pyruvate metabolism	0.071862	1.1435	0.16539	22			Pyruvate metabolism	0.082685	1.0826	0.16539	22
Butanoate metabolism	0.030983	1.5089	0.13636	17			Butanoate metabolism	0.007212	2.142	0.36363	17
Galactose metabolism	0.042615	1.3704	0.05744	27			Galactose metabolism	0.05075	1.2946	0.05744	27
Fructose and mannose metabolism	0.43852	0.35801	0.01732	20			Fructose and mannose metabolism	0.4636	0.33386	0.01732	20
Inositol phosphate metabolism	0.33877	0.4701	0	28			Inositol phosphate metabolism	0.36709	0.43523	0	28
Propanoate metabolism	0.78472	0.10529	0	20			Propanoate metabolism	0.8008	0.096476	0	20
Glutathione metabolism	0.13062	0.88399	0.42349	27			Glutathione metabolism	0.34526	0.46186	0.12863	27
Alanine, aspartate and glutamate metabolism	0.018625	1.7299	0.39928	22			Alanine, aspartate and glutamate metabolism	0.000856	3.0677	0.48921	22
Cysteine and methionine metabolism	0.046333	1.3341	0.33105	46			Cysteine and methionine metabolism	0.001854	2.7319	0.48139	46
Arginine biosynthesis	0.001217	2.9148	0.32136	18			Arginine biosynthesis	0.009383	2.0277	0.16116	18
Valine, leucine and isoleucine biosynthesis	0.018625	1.7299	0.24552	22			Valine, leucine and isoleucine biosynthesis	0.000123	3.9105	0.24552	22
Lysine biosynthesis	0.13706	0.86308	0.16216	9			Lysine biosynthesis	0.51474	0.28841	0	9
Tyrosine metabolism	0.74872	0.12568	0.07027	18			Tyrosine metabolism	0.15574	0.80759	0.27568	18
Phenylalanine, tyrosine and tryptophan biosynthesis	0.21555	0.66646	0.06807	22			Phenylalanine, tyrosine and tryptophan biosynthesis	0.004878	2.3117	0.08959	22
Glycine, serine and threonine metabolism	0.71161	0.14776	0.06664	33			Glycine, serine and threonine metabolism	0.47343	0.32475	0.06664	33
Arginine and proline metabolism	0.048947	1.3103	0.04724	28			Arginine and proline metabolism	0.16333	0.78694	0	28
Tryptophan metabolism	0.82935	0.08126	0	23			Tryptophan metabolism	0.0944	1.025	0.65517	23
Phenylalanine metabolism	0.60097	0.22114	0	12			Phenylalanine metabolism	0.058522	1.2327	0.42308	12
Lysine degradation	0.38561	0.41385	0	18			Lysine degradation	0.40922	0.38805	0.25	18
beta-Alanine metabolism	0.14042	0.85256	0	18			beta-Alanine metabolism	0.40922	0.38805	0	18
Carbon fixation in photosynthetic organisms	5.89e-05	4.2297	0.32429	21			Carbon fixation in photosynthetic organisms	8.35e-05	4.0783	0.32429	21
Purine metabolism	0.000398	3.4	0.32278	63			Purine metabolism	0.006825	2.1659	0.30992	63
Nicotinate and nicotinamide metabolism	0.000153	3.8167	0.27676	13			Nicotinate and nicotinamide metabolism	0.0002	3.7	0.27676	13
Flavonoid biosynthesis	0.25905	0.58661	0.27342	47			Flavonoid biosynthesis	0.29231	0.53415	0.27345	47
Pyrimidine metabolism	0.054397	1.2644	0.27149	38			Pyrimidine metabolism	0.022582	1.6462	0.36193	38
Pantothenate and CoA biosynthesis	0.23554	0.62794	0.13607	23			Pantothenate and CoA biosynthesis	0.25812	0.58818	0.00864	23
Phenylpropanoid biosynthesis	0.2522	0.59826	0.09205	35			Phenylpropanoid biosynthesis	0.12569	0.90071	0.06137	35
Glycerophospholipid metabolism	0.51922	0.28465	0.06571	37			Glycerophospholipid metabolism	0.55248	0.25768	0.02712	37
Terpenoid backbone biosynthesis	0.89295	0.049173	0.0528	29			Terpenoid backbone biosynthesis	0.90439	0.043646	0.0528	29
Glycerolipid metabolism	0.062183	1.2063	0.04	21			Glycerolipid metabolism	0.071744	1.1442	0.04	21
Sulfur metabolism	0.68327	0.16541	0.03315	15			Sulfur metabolism	0.10241	0.98966	0.14089	15
Vitamin B6 metabolism	0.56909	0.24482	0.03205	11			Vitamin B6 metabolism	0.58704	0.23133	0.03205	11
Zeatin biosynthesis	0.062183	1.2063	0.0271	21			Zeatin biosynthesis	0.071744	1.1442	0.0542	21
Riboflavin metabolism	0.56909	0.24482	0	11			Riboflavin metabolism	0.20526	0.6877	0.06667	11
Aminoacyl-tRNA biosynthesis	0.24474	0.61129	0	46			Aminoacyl-tRNA biosynthesis	0.001854	2.7319	0.05556	46
Thiamine metabolism	0.21555	0.66646	0	22			Thiamine metabolism	0.23676	0.62568	0	22
Flavone and flavonol biosynthesis	0.21836	0.66083	0	12			Flavone and flavonol biosynthesis	0.61908	0.20825	0	12
alpha-Linolenic acid metabolism	0.31792	0.49768	0	27			alpha-Linolenic acid metabolism	0.34526	0.46186	0	27
Nitrogen metabolism	0.60097	0.22114	0	12			Nitrogen metabolism	0.61908	0.20825	0	12

## Sheet: TableS5
Supplementary Table S5. The relative abundance of transcripts in transcriptome.
Index	WT1-LN	WT2-LN	WT3-LN	OX1-LN	OX2-LN	OX3-LN	WT1-HN	WT2-HN	WT3-HN	OX1-HN	OX2-HN	OX3-HN
ENSRNA049466653	0	0	0	0	0	0	0	0	0	0	4.54922	5.5546
ENSRNA049466739	0	0	0	0	0	0	0	0	0	0	0	0
ENSRNA049467856	0	3.69323	4.9707	0	0	0	0	0	0	0	0	0
ENSRNA049467888	1.1471	0.448516	0	1.3112	1.23818	0.6976	0	0	0	2.0802	1.41662	0
ENSRNA049470920	0	0	0	0	0	0	0	0	0	0	0	0
ENSRNA049471695	0.5671	0.0674849	0	0	0	0	0	0	0	0	0	0
ENSRNA049471700	0	0	0	0	0	0	0	0	0	0	0	0
ENSRNA050013642	0	0	0	0	0	0	0	0	0	0	0	0
ENSRNA050013647	0	0	0	0	0	0	0	0	0	0	0.222211	0.6673
ENSRNA050013652	0	0	0	0	0	0	0	0	0	0	0	0
ENSRNA050013657	0	0	0	0	0	0	0	0.166946	0.6372	0	0	0
ENSRNA050013661	0	0	0	4.3541	4.17558	0	0	0	0	0	0.124086	3.8777
ENSRNA050013662	0	0	0	0	0	0	0	0	0	0	0	0
ENSRNA050013663	0	0	0	1.6483	0.555477	0	0	0	0	0	0	0
ENSRNA050013666	0	0.369752	1.0186	0	0	0	0	0	0	0	0	0
ENSRNA050013669	0	0	0	0	0.173162	0.4581	0	0	0	0	0.0590436	0.3834
ENSRNA050013671	0	0.0733005	0.6981	0	0	0	0.5543	0.249435	0	0	0	0
ENSRNA050013672	0	0	0	0	0	0	0	0	0	0	0	0
Os01g0100100	5.4856	5.67084	6.2875	12.1084	10.2848	9.3071	3.6977	3.91702	4.0503	9.4594	8.58704	8.2978
Os01g0100200	0	0	0	0	0	0	0.0438	0.0263676	0	0	0.1094	0.2735
Os01g0100400	8.4079	9.08142	11.4147	7.7954	11.4715	11.9305	16.6416	16.2197	15.0497	10.2497	13.9228	16.3817
Os01g0100500	8.3815	9.59362	11.0455	15.1629	13.1703	12.929	9.7463	9.1697	8.9586	12.9067	11.6094	11.3304
Os01g0100600	1.5965	1.5518	0	3.7676	3.81606	3.9149	3.6495	3.30776	2.2315	3.4868	3.49182	3.5914
Os01g0100700	70.1914	78.8369	86.4118	132.767	160.388	163.287	92.5096	91.9457	90.8558	137.056	123.676	110.189
Os01g0100800	5.4052	7.10972	7.9607	11.978	10.8931	8.9133	6.6445	5.89531	4.7526	9.9826	10.6519	11.0727
Os01g0100900	11.0718	11.1903	11.4029	30.7133	30.0444	25.6839	15.3088	13.0656	11.9407	31.9947	22.8611	21.6626
Os01g0101150	0.1452	0.132713	0	0.5217	0.405266	0.3532	0.0203	0.152524	0.2535	0.6521	0.533418	0
Os01g0101200	1.0043	1.12398	1.1775	2.8791	2.68988	2.3461	1.2777	0.676279	0.5668	2.544	2.29263	1.347
Os01g0101300	0.6921	0.694412	0.721	1.5823	1.87151	1.9102	0.7025	0.709347	0.7098	0.9977	0.899561	0.4065
Os01g0101600	4.9604	4.79405	1.9359	11.4987	11.3395	9.6894	5.0631	5.20377	5.2155	11.4488	9.87459	4.9438
Os01g0101700	4.9954	5.33907	9.4014	16.6052	15.2998	13.548	4.0408	3.85096	3.8275	12.7035	9.42356	9.294
Os01g0101800	0	0.227335	0.2662	0.1977	0.257687	0.3419	0.0211	0.0054227	0	0	0.11388	0.1541
Os01g0101900	0	0	0	0	0	0	0.5703	0.264049	0	0	0	0
Os01g0102000	3.7046	0.905931	0.3649	12.5004	7.36968	5.0103	2.4622	2.06666	1.4158	5.3387	4.02539	2.1119
Os01g0102300	3.0147	2.3804	2.3036	14.3783	11.2796	10.5575	4.2168	3.71059	2.4832	9.9288	8.38361	8.2547
Os01g0102400	34.2684	35.8315	37.5181	40.3119	41.219	41.4359	33.8522	49.6794	52.192	34.9136	33.8257	28.5519
Os01g0102500	10.75	8.89476	7.3016	18.0246	18.5172	19.8028	20.6801	19.5865	19.4513	14.41	14.9907	16.3719
Os01g0102600	2.0619	1.47489	1.1588	13.2189	17.1142	18.3174	3.3734	2.59922	0.6474	13.4934	13.0248	8.1679
Os01g0102700	126.232	119.776	81.7098	129.527	171.832	186.465	158.549	142.095	113.593	127.811	147.679	152.04
Os01g0102800	5.5197	7.0877	8.5409	8.4126	7.77704	7.3908	6.385	6.97656	7.1263	7.5712	7.55344	7.3375
Os01g0102850	4.631	4.17716	0	5.1401	4.63618	3.3468	3.28	1.80533	1.3422	4.2194	6.09049	6.6275
Os01g0102900	142.124	208.323	267.977	297.13	300.884	302.5	158.738	101.281	85.9157	451.368	437.124	281.802
Os01g0103000	5.999	4.66574	4.3946	10.8809	13.1275	13.9292	10.1764	12.5635	14.4314	10.849	14.3703	14.4348
Os01g0103100	0.1025	0.07421	0	0	0.0518752	0.1247	0.2004	0.0825648	0	0.2479	0.0951936	0
Os01g0103400	18.2169	28.282	40.193	26.5922	26.5156	26.1846	22.5844	24.8262	29.7012	27.935	23.8503	18.5449
Os01g0103600	6.7059	6.39869	6.3727	15.5398	14.9055	14.8971	11.333	10.9196	10.3694	12.8959	11.9148	11.4843
Os01g0103700	0.8264	1.34812	1.3566	2.2374	2.19544	2.1338	1.8848	1.82117	1.8202	2.6293	2.34969	2.1255
Os01g0103800	7.6814	5.89767	4.7282	9.4267	9.21979	9.0559	7.1855	7.16773	5.9162	9.1442	7.92004	7.8677
Os01g0103900	0.161	0.028336	0	1.2096	1.06306	0.2518	0.2024	0.0904728	0	0.3894	0.304523	0.281
Os01g0104000	8.7128	9.62155	10.8765	20.365	19.9243	15.8212	12.4998	12.4861	12.4185	15.8447	15.4016	14.9568
Os01g0104100	15.9528	18.8807	19.9041	40.3349	32.5418	26.3186	11.8671	13.543	13.6256	35.8232	35.2301	20.9963
Os01g0104200	0	0	0	0.0566	0.0258662	0	0	0	0	0	0	0
Os01g0104350	8.6797	4.884	1.0883	4.0421	4.35443	8.504	6.2057	5.69834	5.6252	7.6759	7.85579	8.0179
Os01g0104400	16.5015	20.1526	24.1397	81.8021	67.3761	63.6104	7.6595	6.87575	5.1394	66.3606	48.356	25.9008
Os01g0104500	397.201	457.835	496.115	261.528	289.233	315.324	543.073	548.288	611.689	269.324	416.495	422.308
Os01g0104600	8.2763	8.82733	12.1029	16.7606	16.3301	14.5753	9.5623	12.4076	13.6329	15.0955	14.4491	12.3214
Os01g0104800	6.5665	5.52518	5.3991	19.9154	19.588	17.955	8.8543	8.11574	7.4285	16.457	13.3497	10.7346
Os01g0104900	5.8926	8.61815	13.5272	27.8534	22.9603	16.2032	6.1212	4.9491	0.9804	17.1388	11.109	9.4182
Os01g0105400	4.8918	7.04908	7.2968	8.6981	8.46142	8.1847	5.8185	4.33862	4.2558	9.1058	8.9143	8.9059
Os01g0105700	1.374	2.97726	3.3831	2.0303	1.70208	1.1005	1.4413	1.18549	1.1542	0.4457	0.869994	1.16
Os01g0105800	2.7804	5.03157	7.4412	5.3892	4.85789	4.7785	10.3389	10.4747	11.1475	6.1384	7.4123	7.9377
Os01g0105900	6.9447	13.2985	13.647	21.3548	19.8884	18.9548	8.4768	8.43966	6.991	18.6839	18.5878	13.3428
Os01g0106200	32.3614	27.8222	19.3922	56.0993	51.5162	51.0239	34.9298	28.6432	22.3816	40.4198	39.8577	34.7987
Os01g0106300	0.4028	0.171593	0	6.9064	3.86603	2.9884	0.3543	0.325956	0	3.3601	2.01866	1.7222
Os01g0106400	10.044	11.2427	13.4985	168.435	141.985	82.5594	15.462	6.41639	3.2547	115.257	101.297	44.3929
Os01g0106500	17.5392	17.5364	17.1449	36.6258	41.441	41.8998	45.5443	44.6652	44.3233	24.8757	30.5365	38.3218
Os01g0106600	2.5655	3.19484	3.462	3.8912	2.97215	2.2202	3.0862	2.77491	1.5896	1.849	4.61788	4.8718
Os01g0106700	1.4025	1.30819	1.2611	4.4795	3.26223	3.1692	1.9622	1.94069	1.2451	3.358	2.52846	2.0157
Os01g0106750	9.1087	8.02545	6.434	24.7494	21.1985	15.0739	12.5517	12.2951	11.7787	15.8864	15.9353	15.9612
Os01g0106800	103.602	103.231	101.431	155.391	162.414	177.685	164.278	155.082	131.2	141.078	148.886	151.076
Os01g0106900	3.5348	7.00779	7.6891	27.2205	23.6313	20.397	3.6888	3.5664	3.1299	26.798	19.6719	13.0411
Os01g0107000	7.6965	6.93799	5.9528	16.7123	16.0866	15.9379	4.5863	4.5806	4.5456	13.1791	12.3134	6.6701
Os01g0107400	9.7686	10.2359	10.2722	44.6645	38.886	28.3411	32.5228	31.9547	27.3582	37.5214	36.093	31.5945
Os01g0107700	0.8946	0.964634	1.0402	0.7954	0.602265	0.272	0.2186	0.225213	0.2761	0.8713	0.33085	0.3036
Os01g0107900	36.2899	39.9676	48.7992	41.191	35.8227	34.8304	42.1418	42.4978	51.2689	38.5946	39.7146	40.5256
Os01g0108000	8.037	10.0505	11.0739	12.8974	10.9485	10.1793	10.302	10.4029	10.8192	8.0617	8.70584	10.5109
Os01g0108200	7.8077	8.5778	9.3479	19.5901	16.3319	15.5224	8.9522	8.93438	8.6028	18.4118	15.5517	11.6822
Os01g0108400	0	0	0	0	0.19595	0.3181	0	0	0	0	0.108743	0.1331
Os01g0108500	0	0	0	0.4828	0.280473	0.0514	0	0	0	0	0.242176	0.344
Os01g0108600	1.7647	2.12284	2.3656	7.2619	4.3591	2.0032	2.1848	1.39065	0.1743	4.836	4.65661	3.9523
Os01g0108800	2.9151	2.92071	2.96	6.0805	8.73064	8.98	10.7106	10.0036	6.95	5.2735	7.00361	10.3323
Os01g0109000	1.35	0.3429	0	3.2842	3.76127	3.8313	1.3534	0.834759	0.2308	1.1718	1.93733	1.9734
Os01g0109366	0	0	0	0	0	0	0	0	0	0	0	0
Os01g0109432	1.4844	1.23947	0	1.1977	1.71926	2.5489	0.5121	1.38895	1.9402	2.5336	2.26837	0.2667
Os01g0109500	2.8405	2.73459	2.3313	4.2351	6.43898	6.459	9.3351	6.59418	5.3512	3.5835	3.74254	10.8124
Os01g0109700	18.4103	21.7491	23.6028	29.8431	28.1028	22.1765	20.0995	20.4942	25.3617	25.0482	26.3237	27.174
Os01g0109750	7.3506	6.8187	6.1816	8.7573	13.5201	14.1028	5.3126	7.14414	9.9494	10.201	10.2651	10.4341
Os01g0110050	0.1782	0.882929	1.2725	0.4074	0.462216	0.7803	0.1045	0.0868395	0	0	0.109721	0.4354
Os01g0110100	0.8029	0.320357	0	2.0649	1.96234	1.7088	0.2854	0.074204	0	1.9854	2.00081	2.1733
Os01g0110200	3.1219	3.14511	3.395	52.9336	44.1047	38.9194	4.272	2.74131	0.5203	26.9865	16.7279	15.6259
Os01g0110400	5.3486	5.11352	4.7489	10.6713	10.5065	10.3294	5.2911	5.21487	3.3853	12.0312	6.34934	6.0059
Os01g0110500	0.9498	1.05842	1.1491	2.0404	1.63144	1.1552	0.7523	0.732768	0.7277	0.5742	0.690477	1.0669
Os01g0110700	4.3611	5.82749	6.7339	7.7395	7.22146	6.6887	9.5657	9.03648	8.2122	5.9517	6.65116	7.6453
Os01g0110800	2.4526	2.69647	3.3053	4.8986	4.76134	4.4901	1.2869	1.33228	1.4628	3.8078	2.48155	1.866
Os01g0111000	0	0	0	0	0	0	0	0	0	0	0	0
Os01g0111100	6.4498	9.04831	9.7727	4.2792	6.84227	7.5154	7.0095	6.17649	3.2572	3.9806	5.27291	5.4181
Os01g0111200	30.2612	26.0166	19.2075	39.7105	39.3117	37.4827	37.5378	34.2404	31.8819	33.5795	33.3427	26.1809
Os01g0111300	0.6975	0.470115	0	4.856	1.40414	1.2339	0.4338	0.476216	0.9158	3.9095	3.56588	1.6782
Os01g0111400	8.396	13.2982	13.8128	6.001	5.29374	4.4258	3.1862	3.39592	5.3483	4.2619	3.78489	3.087
Os01g0111500	0.1369	0.034225	0	0	0	0	0	0	0	0	0	0
Os01g0111600	181.082	180.92	179.925	42.0993	47.0043	50.7197	74.4729	72.2657	68.9548	50.3578	58.574	76.2764
Os01g0111700	0.6943	0.0958134	0	0.9157	1.57207	1.8838	0.4176	0.397138	0	3.1639	1.81309	0.435
Os01g0111800	11.6991	12.9992	13.0177	20.9164	18.0637	16.9653	11.1417	8.61744	8.4985	11.4239	11.1056	7.6345
Os01g0111900	6.9989	3.62853	2.7912	28.3388	26.5154	20.7414	3.3722	3.18377	3.1213	28.3044	22.2926	13.7481
Os01g0112000	31.4283	27.9499	27.3505	21.7671	23.6178	27.6798	26.5571	23.6366	18.7484	13.9444	20.3276	29.5513
Os01g0112050	0.5624	0.130477	0	0.8839	0.880855	0.8549	0.5497	0.78338	1.7181	0.255	0.214604	0.1431
Os01g0112100	0.3282	0.284915	0.0168	1.2192	0.740466	0.6819	0.8153	0.794568	0.3646	1.3887	1.15874	0.7517
Os01g0112201	0	0	0	0	0	0	0	0	0	0	0	0
Os01g0112300	6.4589	6.58788	7.5428	7.3829	9.18101	9.8427	7.7103	7.07601	5.6442	6.9753	7.3419	7.5628
Os01g0112400	0.2474	0.146708	0	0.4525	0.22987	0	0	0	0	0	0	0
Os01g0112500	54.9378	54.7324	50.2702	27.1372	27.1707	27.6768	41.2869	40.462	39.5052	39.3324	38.8852	37.1296
Os01g0112600	0	0	0	0	0.382845	0.5347	0	0	0	0	0	0
Os01g0113000	0.0677	0.0296526	0	0.031	0.0948151	0.1153	0	0.0323367	0.0451	0.2948	0.180226	0.1103
Os01g0113200	2.778	2.28651	1.8218	1.4838	1.23655	1.2315	2.7914	2.63682	1.9326	1.6636	1.66477	1.6651
Os01g0113300	0	0	0	0	0.005658	0.082	0	0.376591	0.5245	0	0	0
Os01g0113350	0.1831	0.215107	0.2536	1.753	1.1209	0.5846	0	0	0	0.2214	0.210302	0.1398
Os01g0113400	0.2152	0.231404	0.2869	0.5533	0.375448	0.3707	0.2453	0.359401	0.6374	0.1951	0.33621	0.4928
Os01g0113500	0.1191	0.0733656	0	0.9078	0.739932	0.7003	0	0.0455112	0.0882	0.216	0.335866	0.3638
Os01g0113600	2.628	2.44978	2.2806	1.8713	2.38066	4.1657	1.9581	1.96065	1.9624	2.7345	2.96144	3.2236
Os01g0113650	0	0	0	0.1739	0.184501	0.185	0.0991	0.0228921	0	0	0.0578144	0.2581
Os01g0113700	0	0	0	0	0	0	0	0	0	0.4109	0.306942	0
Os01g0113800	0.1473	0.211907	0.2331	1.5872	1.43344	0.8444	0.4113	0.298926	0.187	2.0602	0.980875	0.6211
Os01g0113900	0	0	0	0	0.05488	0.056	0	0	0	0	0	0
Os01g0114100	0	0	0	0.0515	0.0064375	0	0	0	0	0.4633	0.196319	0.1606
Os01g0114200	0.2386	0.128844	0	2.1822	1.816	1.2335	0.1166	0.131004	0.2651	0.2164	0.575953	0.6681
Os01g0114300	0.3422	0.340106	0.3114	1.8539	1.78576	1.6468	0.2327	0.497197	0.6943	2.6084	1.8034	1.4087
Os01g0114550	0.3259	0.129382	0	1.5434	1.37226	0.7928	0.6144	0.635459	0.6466	0.2533	0.81904	0.9006
Os01g0114600	0	0	0	0	0.0751464	0.0882	0	0	0	0	0	0
Os01g0114700	0	0	0	0	0.247698	0.3753	0	0.131662	0.1428	0	0	0
Os01g0114800	0.1509	0.577908	1.1148	0.5866	0.519155	0.514	0	0.0133798	0.1006	0	0.0190464	0.1536
Os01g0114900	0	0	0	0.3783	0.296587	0	0	0	0	0	0	0
Os01g0115100	0.468	0.462384	0	1.934	1.72858	1.4449	0.2111	0.105761	0	1.6974	1.22799	0.5497
Os01g0115300	0.3348	1.24098	1.4426	2.8064	2.10613	1.4252	0.3272	0.259978	0.217	2.6984	1.3455	1.1645
Os01g0115566	0	0	0	0	0	0	0	0	0	0	0	0
Os01g0115600	0.277	0.298207	0.3721	0.2879	0.345443	0.3676	0.4677	0.34068	0.3358	1.157	0.813677	0.5384
Os01g0115700	0	0	0	0	0	0	0	0	0	0	0.302624	0.4084
Os01g0115725	0	0	0	0	0.0082147	0.1157	0	0	0	0	0	0
Os01g0115800	0.0407	0.119326	0.5005	0.1394	0.141664	0.2472	0.5166	0.498002	0	0.2949	0.610008	0.7036
Os01g0115900	0.2642	0.196301	0	1.119	0.864471	0.6048	0.0759	0.177029	0.2244	1.5217	0.706379	0.4587
Os01g0116100	0	0	0	0	0	0	0	0	0	0	0.414691	0.5984
Os01g0116300	0.4968	0.29659	0	1.6751	1.6952	1.7521	0.8497	0.829993	0.8279	1.8618	1.68327	1.2896
Os01g0116400	0.244	0.260521	0.6282	0.2282	0.0486066	0	0	0	0	0.2146	0.191887	0.1807
Os01g0116600	12.5447	12.2084	11.8456	27.6252	26.4541	21.7104	20.15	18.2863	17.309	24.2986	25.2467	25.6099
Os01g0116800	0	0	0	0	0.133333	0.1628	0	0	0	0	0	0
Os01g0116900	0.7825	2.97904	6.101	7.2301	5.87782	4.1637	1.3703	1.43141	2.0647	7.3317	3.28219	1.394
Os01g0116901	0	0	0	2.3635	1.59608	0.3333	0	0	0	0.2108	0.190753	0.1775
Os01g0117000	0	0	0	0.4931	0.14378	0.1381	0.1775	0.1349	0	0.1647	0.102247	0.0925
Os01g0117050	2.9224	1.86157	0	3.3405	3.22076	1.3449	1.0036	0.540813	0.5265	1.9098	1.17152	1.0453
Os01g0117100	0.3784	0.841521	1.9483	3.4607	3.38333	2.4688	0.538	0.281988	0.1911	2.8284	2.53049	0.7005
Os01g0117200	0	0	0	0.1972	0.479162	0.708	0.0421	0.002947	0	0.1825	0.0056575	0
Os01g0117300	0	0	0	0	0.0610638	0.2814	0	0	0	0	0.0080958	0.0393
Os01g0117400	0	0	0	0	0	0	0	0	0	0.7823	0.745532	0
Os01g0117450	0	0	0	0.166	0.105549	0.0883	0	0	0	0.0293	0.0005274	0
Os01g0117500	0	0	0	0	0.0025675	0.0325	0	0	0	0	0.0533501	0.0817
Os01g0117600	0.0856	0.0281624	0	0.8563	1.22397	1.562	0.272	0.411194	0.5707	0.7504	0.755405	0.8934
Os01g0117700	0	0	0	1.1646	0.674678	0.1906	0.0511	0.0028105	0	0.6632	0.342429	0.133
Os01g0117900	0.8395	0.448293	0	3.3394	3.08501	2.8181	2.2319	0.604361	0.5223	3.8162	3.72678	2.4613
Os01g0118000	30.2258	26.9027	24.4864	91.6732	90.3341	65.9209	34.8547	34.3649	22.6108	75.017	69.6178	51.1268
Os01g0118066	0.7122	0.497245	0.3779	0.9405	0.923266	0.4481	0.3361	0.279898	0.1637	0.965	0.3409	0.175
Os01g0118100	8.0186	9.44256	10.5705	12.7956	11.7014	9.9899	8.8605	9.23363	9.7364	15.2492	14.8958	11.2332
Os01g0118300	0.2411	0.0098851	0	1.4172	1.39068	1.3823	0.0673	0.111692	0.1913	2.1859	1.00914	0.2279
Os01g0118350	0	0	0	0	0.0693945	0.2203	0	0	0	0	0	0
Os01g0118400	0.4786	1.63226	1.8855	11.7079	9.89301	6.6944	0.7017	0.320533	0.1595	7.8407	4.11844	3.63
Os01g0118600	0.2399	0.632722	0.7015	3.9078	3.4661	3.1003	1.2897	0.626534	0.2999	3.5893	2.70628	1.6486
Os01g0118700	1.8863	2.75821	2.7688	9.1499	5.88342	5.5002	0.5909	0.591065	0.5911	6.6661	6.122	3.2005
Os01g0119000	3.6634	4.88434	5.0998	1.8039	1.485	0.7883	0.6335	0.833328	0.8766	0.7495	0.562999	0.459
Os01g0119050	16.2109	19.8946	22.2202	38.2064	34.3422	29.6762	27.4425	26.9277	26.9225	36.7727	32.0727	28.7523
Os01g0119100	23.3566	30.2699	30.7112	28.4163	28.1197	27.8448	18.7605	16.0846	16.0576	25.1972	24.7837	22.3647
Os01g0119500	9.682	9.74511	12.6873	21.1112	21.0256	20.2198	10.9213	10.2752	10.154	17.476	15.6422	15.599
Os01g0119800	1.1518	0.21769	0	2.1146	1.5135	1.3585	1.2623	0.488243	0.3102	2.3209	1.74441	0.7106
Os01g0120300	1.7871	2.77689	3.3122	8.0813	6.52498	5.2309	2.0539	2.28242	2.3127	5.627	4.15745	3.7185
Os01g0120400	5.0263	8.02838	10.5347	16.3816	11.233	8.6394	5.1564	3.83319	3.1844	14.6645	8.24937	6.8507
Os01g0120500	2.5057	2.55566	3.5253	15.4896	16.9358	18.4715	4.2484	2.79952	2.6701	15.2082	10.1544	8.7455
Os01g0120600	4.1478	6.33117	6.8235	9.6502	8.91087	5.759	9.4357	9.26067	5.5461	6.7009	7.1693	9.0429
Os01g0120700	45.4212	37.2579	30.8178	38.6463	43.8635	44.4048	75.8312	68.152	62.7935	36.3694	48.6882	59.3522
Os01g0120800	38.0814	38.0703	34.3844	73.5487	63.6041	63.4833	57.3858	54.7936	53.8397	65.3276	59.8336	53.6877
Os01g0121000	14.212	10.1969	10.094	18.5363	21.0214	33.241	58.4732	47.4783	42.3753	24.7451	35.9424	44.0841
Os01g0121100	8.3347	8.3334	8.0755	20.5979	16.8351	15.5809	5.431	4.40138	4.3298	22.9052	17.1332	13.9841
Os01g0121200	2.5578	1.96361	1.1531	3.7061	1.85471	1.6212	0.4577	0.444147	0.3602	3.3536	2.01119	0.9902
Os01g0121300	3.3697	4.46481	4.6328	5.8198	5.28623	4.1881	3.8705	8.47789	9.1542	6.869	5.09844	4.2065
Os01g0121400	0	0	0	0.0976	0.106884	0.1385	0	0	0	0.0344	0.031132	0
Os01g0121500	1.118	1.16724	1.6713	2.0083	1.32247	0.777	1.2489	1.41636	1.4196	2.2206	1.84251	1.7885
Os01g0121600	0.5355	0.115668	0	13.696	9.24669	8.1413	2.0282	2.48863	3.0491	10.4395	6.94231	5.0426
Os01g0121700	5.0062	4.94911	4.6538	18.9425	18.4847	15.309	17.6154	17.6904	18.2975	19.5654	18.6071	16.3709
Os01g0121800	10.2729	10.2944	10.3442	19.9751	18.1147	16.0253	20.9821	13.7458	12.7777	25.4806	23.1959	21.8251
Os01g0121900	0	0	0	0	0	0	0	0	0	0	0	0
Os01g0121950	1.0147	1.11215	1.1406	2.118	2.30327	3.9707	1.078	0.39886	0	1.0668	2.75196	2.7846
Os01g0122000	1.6049	2.38109	4.5562	9.6589	9.3797	6.254	0.7043	0.47033	0.4366	8.7904	8.02035	3.3675
Os01g0122200	0	0	0	0.1655	0.0726545	0	0.0354	0.0233286	0	0.1313	0.26872	0.4792
Os01g0122534	0	0	0	0	0	0	0	0	0	0	0	0
Os01g0123500	0.9177	0.304676	0	0.8021	0.805544	0.8535	0.8969	0.493295	0	1.6968	1.98589	2.3629
Os01g0123700	0	0	0	0	0.182047	0.2701	0	0	0	0	0	0
Os01g0123800	0	0	0	0.2485	0.245021	0	0	0	0	0	0	0
Os01g0123900	1.5882	0.14135	0	4.774	4.8205	4.9366	2.2423	1.67744	1.3071	10.0986	7.32047	3.9523
Os01g0124000	0	0	0	1.4581	1.22678	0.8769	0.1626	0.0061788	0	0	0	0
Os01g0124100	2.2251	1.12565	1.069	0.8064	0.782292	0.462	1.4322	1.06817	0.8441	1.4434	0.951376	0.4972
Os01g0124200	123.008	102.067	75.6288	51.6991	56.0437	58.0231	70.2003	64.6213	44.3714	47.766	60.7117	71.5632
Os01g0124401	1757.42	1746.83	1665.35	364.657	461.644	486.807	772.407	744.799	618.176	335.687	617.622	713.615
Os01g0124550	0.3141	0.303107	0	0	0	0	0	0	0	0.1661	0.15248	0
Os01g0124600	0	0	0	0	0	0	0.8609	0.184233	0	0	0	0
Os01g0124650	0	0.881171	2.4208	0.4768	0.47805	0.5073	0.4077	0.300067	0	1.4408	1.39803	1.3952
Os01g0124700	0	0	0	0	0	0	0	0	0	0	0	0
Os01g0125550	0.5852	1.88897	1.9811	1.8812	3.0396	3.0693	2.4308	2.44921	3.4538	1.9897	2.83216	2.9785
Os01g0125600	7.7595	7.23654	6.8052	20.6434	17.2788	11.4001	9.4971	10.8385	11.2146	13.864	10.3855	8.6332
Os01g0125700	3.7312	2.20329	1.7287	4.4484	6.09763	8.4417	5.137	4.4277	1.6938	7.0816	5.06605	4.5335
Os01g0125800	3.4248	7.70625	8.5157	7.0312	7.29713	7.3717	8.1264	7.73481	6.6086	7.7363	7.81377	8.2116
Os01g0125850	0	0	0	0.3022	0.0220606	0	0	0	0	0.032	0.017504	0
Os01g0125900	13.337	14.0782	14.2729	18.0479	16.6131	15.4626	17.0533	17.0825	17.1321	15.6958	15.0553	14.6594
Os01g0126100	0.1174	0.107656	0	0	0	0	0.0688	0.0410736	0	0.227	0.253826	0.3585
Os01g0126200	0.9574	0.132121	0	3.9086	3.74906	2.329	0.156	0.176923	0.2279	5.0435	4.90272	1.0211
Os01g0126401	0	0	0	0.2361	0.238681	0.4082	0.1136	0.0532784	0	0.2185	0.206026	0.1051
Os01g0126600	2.4371	4.76926	6.1098	6.0528	5.91533	5.9014	5.847	5.30666	4.4061	7.9286	7.04106	5.2553
Os01g0127300	4.2878	6.34616	8.0646	28.4204	19.9826	15.1742	6.4611	5.43932	2.8119	27.2513	13.7512	11.0641
Os01g0127400	0.4014	3.02596	3.8188	5.2978	5.15283	2.8407	0.7134	0.56858	0	4.6768	2.98319	2.6749
Os01g0127450	0	0	0	1.6109	1.47649	0.5356	0	0	0	0	0.0186511	1.4347
Os01g0127500	0.3757	0.378544	0.5653	0.2863	0.215682	0.1523	0	0	0	0.5047	0.506534	0.51
Os01g0127600	77.6035	64.8914	45.0084	30.9485	35.7458	38.1734	44.6116	37.3513	28.9307	10.7025	14.994	28.1478
Os01g0127700	0.9154	0.952659	1.0887	5.2495	6.04062	7.2273	1.3648	0.715501	0.4826	4.8582	3.84975	3.6801
Os01g0127900	0.148	0.021756	0	0.8798	0.76612	0.7561	0.2893	0.653279	0.6906	2.2188	2.12218	1.0547
Os01g0128000	1.0241	0.061446	0	2.195	2.06275	0.8174	0.3441	0.131979	0.0711	1.2382	0.853707	0.4887
Os01g0128100	0.3822	0.195304	0	1.4746	0.797194	0.7748	0.2802	0.145424	0	0.8472	0.234561	0.1135
Os01g0128200	0.2347	0.333945	1.445	7.5133	4.71335	2.8075	0.6119	0.106471	0	7.379	4.72877	1.3144
Os01g0128250	0	0	0	1.0135	0.565412	0.2396	0	0	0	0.9528	0.714966	0.2674
Os01g0128300	7.1154	6.32388	3.1178	17.852	14.8278	14.0812	7.1904	7.0322	4.7565	19.9021	14.2873	10.497
Os01g0128400	51.5298	52.2079	52.4664	72.0389	70.0671	63.7192	47.2613	45.263	44.9957	61.0184	59.9656	51.4473
Os01g0128700	0	0	0	1.6885	1.48159	0.539	0	0	0	0	0	0
Os01g0128800	1.8868	1.48467	1.2738	7.8441	7.03664	6.9768	2.3498	2.73456	3.026	9.1058	6.34424	3.5937
Os01g0129200	1.3382	0.525913	0	1.7482	1.29398	1.0851	0.436	0.580059	0.6372	1.1557	1.61454	1.7516
Os01g0129500	1.1572	0.377726	0.2466	2.8998	2.15041	1.7863	0.7178	0.523172	0.5192	1.6142	1.26316	0.8609
Os01g0129550	0.0403	0.0333281	0	0	0	0	0	0	0	0	0	0
Os01g0129600	0	0	0	0	0.0462144	0.2407	0	0	0	0	0.272016	1.5112
Os01g0129800	2.2196	0.350697	0	3.4196	3.43411	3.5211	0.6603	1.53734	2.1443	8.5169	7.44832	0.8842
Os01g0130000	13.3291	17.1445	18.0687	14.6198	12.9161	8.379	8.8416	10.4186	10.8153	15.7525	15.032	10.1235
Os01g0130100	0	0	0	0	0	0	0	0	0	0.2213	0.0918395	0
Os01g0130200	25.7612	22.4154	18.1225	149.487	144.032	131.243	21.0685	19.9401	18.1069	111.708	66.5547	33.3167
Os01g0130400	1.0862	0.29436	0	3.6585	2.41192	2.3955	1.09	1.01438	0.8689	2.0836	1.43906	0.7519
Os01g0130500	0	0	0	0.087	0.017661	0	0	0.059657	0.0845	0	0	0
Os01g0130900	12.82	13.3999	15.2462	28.5257	28.4981	28.384	24.7568	23.8849	23.577	31.2992	30.2132	24.8347
Os01g0131250	0	0	0	0	0	0	0	0.0182678	0.0379	0.055	0.00385	0
Os01g0131300	117.783	120.384	122.573	221.928	194.089	163.93	72.2627	75.45	79.9615	200.023	127.607	107.774
Os01g0131450	2.8105	3.18374	3.6785	9.0291	9.09306	11.6941	6.0146	5.75589	3.9113	8.8702	8.33166	6.9872
Os01g0131600	0.2584	0.128942	0	0	0	0	0.2806	0.183232	0	0	0.0731794	0.1169
Os01g0131800	28.1156	21.4662	17.3908	37.1547	38.4281	46.1222	37.3335	34.5337	31.084	35.6493	37.4906	38.6048
Os01g0131900	0.3299	0.0339797	0	0	0.231492	0.4012	0	0	0	0.3988	1.28191	1.3433
Os01g0132000	8.8593	37.6673	40.7618	25.4702	24.2487	18.0672	2.2741	1.95193	1.193	47.3866	17.8608	16.3068
Os01g0132050	0.3152	0.272599	0.2587	0	0.0450992	0.1136	0.2168	0.187943	0.0519	0	0.0195279	0.0357
Os01g0132200	0.1104	1.25407	1.5636	1.9567	1.8636	1.6119	0.8636	0.69217	0.6748	2.3366	1.21702	0.8994
Os01g0132400	0.2268	0.144925	0	0	0	0	0	0	0	0	0	0
Os01g0132500	26.1129	23.6227	21.1915	3.2953	4.59521	8.3337	10.1684	19.3474	20.8417	6.0109	6.02244	11.7817
Os01g0132700	8.6374	5.30001	4.8406	8.7679	9.58477	12.9356	10.6475	9.40015	3.4374	10.9101	10.2905	7.3494
Os01g0132766	0.661	0.011898	0	3.3335	2.75633	1.0877	0.3801	0.204494	0	1.5513	1.28513	1.2271
Os01g0132800	2.183	0.692678	0.645	5.4897	4.58092	4.4605	0.3841	1.00543	1.6977	7.812	5.53263	3.5113
Os01g0133100	3.0761	3.81278	5.2176	3.6725	3.50183	3.3256	1.314	1.37915	1.443	2.5619	2.56915	2.5748
Os01g0133200	1.2162	5.01523	8.0985	9.036	9.13648	10.1524	4.1064	2.36172	1.7197	3.7426	3.62255	3.3766
Os01g0133400	203.337	228.489	270.409	124.853	141.904	143.883	209.358	213.264	214.296	148.386	168.525	170.228
Os01g0133500	7.0425	7.36353	11.9066	35.6346	22.3111	21.756	12.1607	15.3215	18.2042	31.5309	22.9362	19.4766
Os01g0133600	0.1508	0.126672	0	0.8617	0.713971	0.596	0	0	0	0.638	0.241679	0.1535
Os01g0133700	0	0	0	0	0	0	0	0	0	0	0	0
Os01g0133832	1.5819	1.62655	2.5967	5.5969	4.22884	2.0156	0.7363	0.600085	0	3.825	1.34476	0.9969
Os01g0133866	0.2584	0.119898	0	1.6736	3.09659	3.4568	2.0204	0.0323264	0	1.9784	0.8966	0.1754
Os01g0133900	1.9839	0.845141	0	0.1814	0.437703	0.9652	0.543	0.552558	1.4988	1.3432	1.7801	2.1004
Os01g0134200	0.7092	0.759517	0.8731	1.023	0.948614	0.9036	0.9738	0.948072	0.9005	0.9595	1.0433	1.1517
Os01g0134500	28.4202	24.7013	19.8512	58.7054	59.5141	59.9142	59.6151	46.6083	44.4733	59.2151	60.0248	60.6135
Os01g0134700	0.1574	0.118994	0	0.8997	0.727354	0.5361	0.277	0.37402	0.3848	1.6749	1.29974	0.5449
Os01g0134800	0	0	0	0	0	0	0.1743	0.0378231	0	0	0	0
Os01g0134850	0	0	0	0	0	0	0	0	0	0	0	0
Os01g0134900	0.4788	0.104378	0	0.0288	0.748715	1.1033	0.9851	0.937268	0.3639	0.6093	0.704207	0.8722
Os01g0135000	0	0	0	0	0	0	0	0	0	0	0	0
Os01g0135600	0	0	0	0.5323	0.103615	0.0315	0.0759	0.21835	0.2299	0.3753	0.373331	0.2897
Os01g0135700	15.7828	17.7061	21.0376	14.0173	12.3019	11.9456	18.1454	17.9145	16.9039	26.3566	26.9111	29.8223
Os01g0135800	0	0	0	0	0	0	0.3663	0.125275	0	0.6797	0.466954	0
Os01g0135900	4.9269	14.0181	24.1879	150.479	131.23	100.481	6.0489	4.15281	1.9359	123.272	75.6404	42.2661
Os01g0136000	0.8999	0.651528	0	0	0.0460661	0.4561	0	0	0	0.9067	0.529513	0
Os01g0136100	674.391	480.101	407.875	297.944	370.612	381.567	350.463	349.353	348.616	363.415	402.31	415.137
Os01g0136200	7.9868	8.83128	9.7498	29.2294	16.9336	15.6728	13.3168	16.8534	17.9702	51.606	51.6799	51.9948
Os01g0136300	6.051	5.62411	5.5023	10.5323	11.8883	16.5589	10.3501	10.1042	10.0076	14.9636	12.9096	12.6
Os01g0136400	0.9081	2.10471	2.1838	2.6553	2.51443	2.3373	0.5367	0.585205	0.5865	3.319	2.80816	2.5367
Os01g0136450	0	0	0	0.666	0.607833	0.1772	0	0	0	0.5283	0.108301	0
Os01g0136500	0.2713	0.19832	0	0.3102	0.277847	0.2475	0	0	0	0	0	0
Os01g0136502	0	0	0	0	0	0	0	0	0	0	0	0
Os01g0136600	11.3418	12.3489	13.5264	14.828	14.1372	11.8115	15.9356	16.1699	16.4597	16.283	14.9192	13.3501
Os01g0136800	0.0641	0.009615	0	0.171	0.31213	0.3638	0	0	0	0.3358	0.221619	0.1088
Os01g0136900	0.0641	0.0553824	0	0	0.0895454	0.1169	0.094	0.01974	0	0	0.24219	0.3588
Os01g0137150	2.0885	2.33541	2.9996	0.9947	1.04267	1.1642	1.0206	0.261274	0	0.526	0.58007	1.9489
Os01g0137200	0.9858	0.355874	0	3.4555	3.01418	2.9574	1.6058	1.60589	1.6063	0.7945	1.90879	2.007
Os01g0137232	0	0	0	0.5607	0.186834	0.1193	0	0	0	1.3639	0.403714	0
Os01g0137282	0	0	0	0	0	0	0	0	0	0.7014	0.649496	0
Os01g0137300	0.5379	0.506463	0.5064	1.067	1.09892	1.347	0.2938	0.328452	0.5449	0.9181	0.959767	0.9825
Os01g0137400	0	0	0	0	0	0	0	0	0	0.284	0.142	0
Os01g0137500	0.0584	0.0030368	0	0.3837	0.265806	0.2485	0.0856	0.0987275	0.3081	0.5647	0.340685	0.1932
Os01g0137550	1.5705	1.203	0	0.5712	0.672265	0.6946	1.7444	1.72763	1.5862	0.5178	1.73254	2.3982
Os01g0137700	0	0	0	0	0	0	0	0	0	0	0	0
Os01g0137800	0	0	0	0	0	0	0	0	0	0	0.0019136	0.0104
Os01g0137950	1.1571	2.10557	2.9846	2.1414	2.15959	2.7476	1.5618	2.53249	2.8771	2.065	1.47685	1.2901
Os01g0138100	0.4116	0.641961	0.6967	0.0588	0.329158	0.5632	0.6537	0.646804	0.5716	0.9952	0.679105	0.6285
Os01g0138232	0	0	0	0.1435	0.135321	0	0	0	0	0	0	0
Os01g0138300	0.0449	0.549801	0.719	0.0257	0.0303166	0.082	0	0	0	0.2172	0.210827	0.2058
Os01g0138400	1.675	1.05113	0.7326	1.7383	1.73595	1.5815	0.5816	0.480879	0.3673	2.9843	2.86043	1.4359
Os01g0138500	0.3882	0.594337	1.1297	4.5185	3.64413	3.5629	1.4144	0.986272	0.6274	6.5712	6.22372	2.2277
Os01g0138600	1.0058	2.09122	2.2888	3.3096	3.23097	1.8534	1.5193	1.14535	0.7788	1.695	1.83082	1.9547
Os01g0138800	0.1614	0.158172	0	0.3689	0.654514	0.7457	0	0	0	0.6242	0.457848	0.23
Os01g0138900	14.6615	15.6872	21.1125	27.1868	27.553	30.1882	20.8152	20.8926	21.1261	34.7704	33.248	26.7152
Os01g0139000	0	0	0	0.3594	0.356884	0	0.2305	0.556367	0.6987	1.9959	0.808339	0
Os01g0139200	20.583	21.231	22.1006	74.276	71.6858	48.374	31.9736	29.2861	27.6389	56.5046	50.6626	34.5421
Os01g0139600	4.7106	5.5417	6.0753	3.5897	3.39888	2.7672	2.5057	2.02655	1.9581	3.0606	4.5478	5.9372
Os01g0139700	5.4977	4.23531	1.3314	13.9078	13.7178	9.8655	2.4666	2.56398	4.2055	6.9735	6.6563	5.505
Os01g0139900	0.8447	3.71143	4.073	2.6553	3.4997	4.4519	1.1008	0.950692	0.7821	4.3402	3.99142	1.9348
Os01g0140100	74.3566	72.7266	71.8681	271.075	200.987	182.58	70.6578	66.1475	62.868	164.07	90.2027	82.5388
Os01g0140400	2.6922	2.43638	1.3667	3.2677	3.06387	2.9368	2.2244	2.26546	2.2972	2.9528	3.10212	3.1221
Os01g0140500	243.353	211.944	196.613	272.041	294.482	340.878	285.706	195.945	184.738	224.508	237.157	237.233
Os01g0141000	0.6351	1.30592	2.3866	1.3372	1.48086	1.5448	1.4375	1.54312	1.5968	2.3033	2.08292	1.9055
Os01g0141100	26.4358	25.4126	24.6868	26.9895	26.3851	26.2785	33.6236	38.0145	40.9174	30.936	34.6696	35.365
Os01g0141150	0	0	0	0	0	0	0	0	0	0.2191	0.306603	0.3229
Os01g0141300	0	0	0	0	0.0048678	0.0854	0	0	0	0	0	0
Os01g0141600	2.0424	2.3909	3.0858	8.3831	9.28097	10.0489	2.3289	1.00601	0.6876	8.1183	7.90076	7.5605
Os01g0141700	2.0517	1.97316	1.1886	4.9663	3.21118	2.9063	2.6423	0.988877	0.9654	4.5523	4.06212	2.3343
Os01g0141900	4.897	4.49968	3.6707	12.7301	12.5692	10.2549	8.0675	8.12681	8.1609	10.2175	10.3323	10.8348
Os01g0142100	1.6955	1.99296	3.0855	8.4543	8.29308	8.2484	1.9214	0.989288	0.8463	14.3782	13.0148	5.228
Os01g0142200	5.5696	8.23914	11.2254	17.2962	19.5656	19.6025	6.889	7.1552	9.309	12.6923	12.8026	13.4973
Os01g0142300	0.6139	0.565402	0	5.0644	3.10702	2.9865	0.9913	0.994994	1.453	3.3236	2.30283	1.9291
Os01g0142500	8.8057	10.1074	13.4382	33.6374	20.4486	18.4429	6.1045	6.15621	6.345	25.0332	21.1593	17.2698
Os01g0142600	0	0	0	0.1921	0.180735	0.0584	0	0	0	0.2613	0.217663	0
Os01g0142800	1.8562	1.5946	0.3083	0.9262	0.965732	1.0571	1.1519	0.777098	0.7201	0.8905	1.28212	1.2897
Os01g0143100	3.7039	2.69497	1.8424	7.0992	6.97246	5.779	3.8763	3.29672	3.159	8.0513	7.83914	7.5413
Os01g0143300	2.817	1.36278	1.2716	5.152	5.65869	6.8523	7.7553	7.34246	5.2683	3.6327	4.42613	4.9707
Os01g0143350	0.1874	0.0249242	0	0	0.037392	0.076	0.1221	0.0877899	0	0	0	0
Os01g0143800	15.297	23.4996	23.6245	39.8397	41.6421	45.064	36.9312	31.3802	25.3906	31.5612	30.6986	29.5598
Os01g0143900	34.0024	40.8943	50.0301	40.74	33.5603	26.6068	32.1934	35.887	40.0522	47.5468	43.1832	40.0363
Os01g0144000	22.6361	28.7212	29.2004	43.1243	40.6586	39.0353	39.6626	34.4023	29.681	43.0795	44.01	48.3662
Os01g0144100	2.4282	3.32367	4.3416	14.9351	10.0436	9.7035	3.1079	2.19465	1.0919	11.1133	8.19921	7.1214
Os01g0144200	13.3825	19.4248	21.4175	36.2212	31.4295	24.647	13.0335	13.7983	16.1423	24.5576	25.0009	26.4684
Os01g0144300	0	0	0	1.5734	1.03367	0.5151	0	0.029792	0.1568	0.5974	0.701366	0.8264
Os01g0144340	4.4766	4.45486	4.2954	8.9547	8.2161	7.8733	5.9197	4.87999	4.3396	8.065	6.24548	5.3614
Os01g0144380	0	0	0	0.2999	0.290656	0.2808	0.041	0.017466	0	0.203	0.062438	0.032
Os01g0144500	0.0687	0.0610743	0	0	0	0	0	0	0	0	0	0
Os01g0144600	11.0565	13.1451	18.9679	21.766	21.7538	15.6887	10.6567	12.0091	16.947	15.1618	13.8999	13.0795
Os01g0144700	32.6724	43.1992	47.7322	75.0755	73.7075	64.9422	68.0346	52.6302	51.9883	61.0184	50.0581	44.6597
Os01g0144800	0.3147	0.0025176	0	2.3738	3.77959	3.9035	0.9227	0.826941	0.4894	4.1846	3.41981	1.9219
Os01g0144900	0.6011	0.651694	0.6831	1.2685	1.28228	1.2935	0.452	0.543584	0.7963	1.146	1.11245	0.9885
Os01g0145000	0.1502	0.0327436	0	1.5453	2.25801	2.375	0	0	0	0.5448	0.184142	0
Os01g0145200	4.1008	3.83675	3.717	6.3873	6.94173	11.126	7.0914	3.78339	3.2042	8.9893	7.44494	7.2482
Os01g0145600	4.1029	4.13815	4.5667	9.2512	8.98749	5.537	6.702	5.68736	3.9963	5.8436	7.23059	8.2391
Os01g0146101	20.6499	18.9434	12.893	25.4303	20.979	20.8695	22.2077	25.3352	27.6093	30.8311	30.2992	23.0095
Os01g0146200	0.4167	0.256687	0	0.3572	0.439952	0.4434	0	0	0	0.6297	0.576449	0.3712
Os01g0146801	2.1369	0.737231	0	1.5121	2.27295	2.4752	3.3816	1.3584	0.1131	4.4288	4.41013	1.761
Os01g0147001	0.5869	0.289929	0	0	0	0	0	0	0	0	0	0
Os01g0147200	18.0561	21.1708	21.5755	26.3062	25.6971	23.1505	15.493	16.4866	20.6682	29.5671	27.3809	19.0058
Os01g0147250	2.1971	1.42064	1.3622	0.9395	1.32817	1.3842	1.4986	1.25647	1.159	1.1275	0.761302	0.5793
Os01g0147300	0.351	0.391734	1.3445	0.5796	0.488955	0.3795	0.0762	0.260391	0.9533	1.0374	0.792702	0.3177
Os01g0147400	1.1169	4.17637	5.5001	3.6706	2.72397	2.2075	1.5693	1.4857	1.0082	0.9284	1.29669	1.4924
Os01g0147600	2.1353	4.39407	4.6202	2.071	3.59708	4.0923	2.3401	2.48707	2.9474	2.2686	2.89946	3.4912
Os01g0147650	1.9264	2.22711	2.6877	4.6975	4.30013	2.0306	1.0042	1.56	2.9963	2.6395	2.60922	1.0459
Os01g0147700	14.8804	11.8307	10.1449	30.6755	30.3449	30.1638	28.2196	27.5298	27.0925	23.4851	26.9942	27.3798
Os01g0147800	0.1405	0.304376	0.4497	1.1243	1.04178	0.7178	0	0.0019677	0.0937	1.5289	1.41389	0.801
Os01g0147900	0.5277	1.24427	1.89	4.1678	3.64109	2.6841	2.5791	2.6357	3.3047	2.8421	2.85695	2.8816
Os01g0147950	0	0	0	0.1752	0.143133	0.1243	0	0	0	0	0	0
Os01g0148000	2.4996	2.85045	3.2741	2.8343	3.01277	3.4292	1.1531	1.50734	2.0661	4.279	2.01055	1.1196
Os01g0148050	21.5901	31.1869	32.9877	37.6008	37.4431	31.2932	32.9181	34.6284	40.6221	34.7837	34.9232	35.2908
Os01g0148100	2.8981	1.55	0.7684	9.4029	7.18829	5.5312	2.5711	3.03109	3.6903	9.5139	6.996	6.6494
Os01g0148400	5.2883	5.6401	7.5727	19.9809	14.7363	13.8325	4.8012	6.52676	7.0306	14.4186	10.1348	9.5507
Os01g0148500	12.8144	12.7498	12.4672	26.8978	25.1779	24.7533	18.1628	18.1335	18.1327	23.6941	23.4714	16.0145
Os01g0148700	32.8505	32.7767	31.992	68.621	67.6398	64.5831	41.4208	41.3639	40.8218	50.945	44.6158	43.4192
Os01g0149200	1.9107	1.01622	1.0081	0.9955	0.995712	1.0118	2.706	1.806	1.6607	0.4714	0.932577	1.4423
Os01g0149350	0.0904	0.227268	0.4036	0.3748	0.375712	0.3988	0	0.0565815	0.1005	0.9432	0.352961	0.1036
Os01g0149400	102.624	88.154	26.4646	51.9225	84.6742	105.264	96.2872	78.6598	51.0888	60.1144	62.5248	73.0737
Os01g0149500	0.2965	0.23553	0.2265	1.2153	1.19633	0.9947	0.2298	0.228019	0.2272	1.1989	0.69931	0.4059
Os01g0149600	71.0615	70.7775	67.5112	121.723	129.283	136.261	120.753	118.094	106.832	97.8138	106.177	110.241
Os01g0149700	0.0445	0.0284355	0	0.0848	0.0883532	0.0902	0.0435	0.020532	0	0	0.0187542	0.0906
Os01g0149800	734.916	835.776	1035.09	774.25	732.36	718.694	486.674	450.092	449.871	698.539	698.539	504.608
Os01g0149900	0.2349	0.252801	0.3114	2.1275	1.6452	1.6044	0.0353	0.05897	0.1405	2.2284	1.86245	0.883
Os01g0150000	6.1448	7.87754	7.9554	19.4559	19.2005	16.2629	9.6012	8.52496	8.1409	19.9849	12.3114	11.4683
Os01g0150100	3.3731	4.57585	5.6597	11.7668	10.0092	8.2657	3.6144	3.73397	3.803	8.8809	6.06281	5.0363
Os01g0150200	7.2829	7.21454	6.4593	22.7365	22.2364	21.0967	15.3466	14.4085	13.6594	23.6215	15.5789	12.1973
Os01g0150400	0	0	0	1.7235	1.63217	0.7721	0.1551	0.232559	0.3527	1.9188	1.74124	0.7271
Os01g0150500	0	0	0	0	0.127904	0.1843	0	0	0	0	0	0
Os01g0150700	0	0.0711312	0.4088	0	0	0	0	0.011439	0.0369	0.0401	0.034997	0.0338
Os01g0150800	1.5573	3.43254	6.3904	4.0621	4.18204	4.8564	1.6392	1.09339	0.976	2.462	2.63918	3.0487
Os01g0150900	0.6155	0.281899	0	4.1041	1.33581	0.7486	0	0.2537	0.7978	1.2402	0.634577	0.6266
Os01g0150950	0	0	0	0.2236	0.237729	0.4759	0	0	0	0.4336	0.175174	0
Os01g0151100	12.3306	15.1267	20.1409	29.2949	27.2123	26.931	18.1767	16.9429	16.3407	32.7867	31.9717	23.1979
Os01g0151200	5.3574	5.46567	6.6463	28.3729	27.3382	23.7741	4.8118	4.92723	5.0098	27.1082	20.0934	14.0453
Os01g0151400	4.3448	3.31033	2.8302	14.7303	11.2083	10.7995	6.1226	6.2222	6.5376	12.3669	7.7787	7.751
Os01g0151500	1.938	1.6689	0.899	11.4613	10.1818	7.7201	3.4589	3.08523	2.5899	8.6587	8.2254	7.7484
Os01g0151600	5.0502	5.38261	6.5963	8.0606	6.71808	6.4793	6.3808	5.63762	5.4055	8.8605	7.51445	6.9593
Os01g0151700	11.8402	13.5142	14.1847	70.6601	37.5816	36.0229	11.9873	10.0016	8.6387	51.2759	23.7411	21.7321
Os01g0151900	0.7271	1.30551	1.8956	2.2001	1.21786	1.1705	1.2542	1.26903	1.4493	1.5772	1.53997	1.2192
Os01g0152000	0.0788	0.05516	0	0.3216	0.252174	0.1506	0.154	0.106722	0	0.4218	0.476356	0.4811
Os01g0152050	0	0	0	0.0755	0.049528	0	0	0	0	0.1398	0.114776	0
Os01g0152100	0	0	0	0	0	0	0	0	0	0	0	0
Os01g0152200	0.2022	0.844467	0.8464	1.2481	0.883235	0.7378	0.5139	0.484608	0	0.3423	0.317468	0.2882
Os01g0152300	19.9327	19.7212	17.5013	48.148	50.8672	60.2873	29.2605	28.7919	26.0727	38.648	39.059	40.3535
Os01g0152500	0.2639	0.575392	0.8664	1.8853	1.67518	1.3909	0.6019	0.474147	0.4154	0.5583	0.626297	0.8731
Os01g0152600	1.4567	1.2639	0.4927	1.0795	0.94384	0.6035	0.3911	0.287058	0.2845	0.3677	0.928398	1.1733
Os01g0152675	0	0	0	0	0	0	0.3058	0.251673	0	0	0	0
Os01g0152687	0	0	0	0	0	0	0	0.259783	0.7596	0.4509	0.0599697	0
Os01g0152700	273.985	291.634	310.449	330.491	368.487	372.476	236.79	264.717	264.745	315.334	309.725	300.573
Os01g0152800	0	0.0524416	0.1088	0.101	0.0593287	0.0537	0	0	0	0.2136	0.087576	0
Os01g0152900	37.5334	33.8204	17.6776	63.217	63.0297	58.0132	46.3435	42.0833	37.3557	48.5569	54.7449	55.7943
Os01g0152950	7.4772	6.71864	5.7532	14.5565	12.7982	12.4096	10.3535	9.9888	8.7398	13.7009	10.1298	9.1976
Os01g0153100	80.0644	45.8836	43.5854	106.579	111.24	142.164	103.747	91.026	75.6649	100.799	103.234	122.156
Os01g0153150	0.0464	0.167801	0.3425	0.5619	0.202028	0.1241	0.3626	0.290805	0	0.4821	0.439387	0.3682
Os01g0153250	0.1317	0.193685	0.3242	0	0	0	0.177	0.181649	0.1829	0	0.0241344	0.0838
Os01g0153300	72.1622	66.4937	65.014	137.909	149.509	163.291	79.0546	71.862	57.6482	157.002	115.432	96.8425
Os01g0153400	5.3087	7.96237	9.6166	16.5143	16.1378	14.5738	6.449	7.74451	8.5521	15.7703	15.7225	11.4263
Os01g0153600	0	0	0	0	0.002649	0.2649	0	0	0	0.5924	0.425214	0.2217
Os01g0153700	3.3026	3.58523	6.0466	8.2278	7.68617	6.008	3.5867	3.80218	3.8574	5.938	5.62843	4.9426
Os01g0153800	0.0457	1.30791	1.9698	1.3587	0.441578	0	0	0.237235	0.4571	0.608	0.574598	0.2327
Os01g0153950	0.0976	0.0641232	0	0	0	0	0	0	0	0	0	0
Os01g0154000	4.5883	4.50952	4.4775	1.599	1.85838	5.1041	4.2112	4.05462	3.2326	1.15	2.29519	3.3608
Os01g0154300	0.1699	0.0652416	0	3.4965	2.24784	0.4134	0.8305	0.128727	0	2.2599	1.94132	0.519
Os01g0154500	0.3714	0.148931	0	1.1886	1.7388	1.8068	1.2705	0.998042	0.3713	0.449	0.421539	0.2647
Os01g0154550	0	0	0	0.0986	0.14417	0.1574	0	0	0	0	0	0
Os01g0154600	0.3413	0.862413	1.801	0.3902	0.388607	0.2965	0	0	0	0	0	0
Os01g0154950	0	0	0	0	0	0	0	0	0	0	0	0
Os01g0155000	1.5054	1.94448	2.5361	1.1774	0.652415	0.2891	0.5034	0.999069	1.0123	4.2148	1.52541	1.2099
Os01g0155200	1.7411	1.6728	0.7063	1.2665	1.31524	1.9251	0.7155	0.771246	2.264	1.6744	1.64153	1.3092
Os01g0155400	14.0091	13.2225	13.0332	29.3577	28.7168	20.8118	13.8177	14.5868	17.625	27.1451	27.1419	26.504
Os01g0155500	0.4487	0.478525	1.5958	2.2416	1.99018	1.9	0.5685	0.573926	0.6093	1.5069	1.48551	1.1673
Os01g0155600	32.5714	18.7304	13.637	42.4721	42.9422	49.3847	43.1289	31.779	29.5036	34.5889	38.0839	38.3109
Os01g0155800	15.3543	16.6454	20.7114	52.3171	36.572	28.0566	5.8163	5.70699	3.6729	34.6393	28.1502	24.3064
Os01g0156000	0	0	0	0.0488	0.0368928	0	0	0	0	0	0	0
Os01g0156300	5.8491	8.92859	10.3186	10.6147	19.8759	21.5618	30.7657	19.6808	18.4901	12.2474	15.257	21.1781
Os01g0157400	0	0	0	0	0	0	1.1246	0.016869	0	0	0	0
Os01g0157500	0.3564	0.037422	0	0.2445	0.0413205	0	0	0	0	0	0.624531	0.9434
Os01g0157600	0	0	0	0	0	0	0.0967	0.065756	0	0	0.109616	0.403
Os01g0157700	0	0	0	0	0.0534789	0.6147	0	0.478894	0.4813	0	0	0
Os01g0157800	6.9762	7.76848	8.2378	11.3105	10.2155	8.3982	17.0467	3.56228	2.2935	10.1554	10.9592	11.1601
Os01g0157900	32.0288	34.4727	35.5914	75.2588	64.2673	58.7303	47.6331	37.4865	33.7527	58.6487	53.7175	48.523
Os01g0158000	5.4153	9.24879	11.5002	10.4612	10.7248	13.7985	7.8337	6.89591	5.2644	11.621	10.883	10.695
Os01g0158100	5.4294	4.97073	4.2287	6.9661	6.98471	8.8271	4.9277	4.58585	2.8929	2.7462	4.37818	5.4707
Os01g0158200	1.4429	2.6292	3.6236	10.2255	8.52422	8.4233	3.9488	3.12994	3.1098	10.0476	6.94457	5.4641
Os01g0158400	4.8705	0.926693	0.5271	5.5673	4.22317	3.5152	2.6157	2.23058	1.7839	4.853	2.02025	1.7435
Os01g0158500	0	0	0	0	0.0052704	0.0288	0.1158	0.0971562	0	0.2005	0.096936	0.0482
Os01g0158566	0	0.363447	2.2435	0.4528	0.675035	1.06	0.3872	0.213734	0	1.1495	1.59743	1.6132
Os01g0158600	0.2149	0.0045129	0	1.1756	0.887629	0.8588	0.03	0.00342	0	1.2434	0.581508	0.2188
Os01g0158800	0	0	0	0.0799	0.23524	0.4251	0	0	0	0	0	0
Os01g0158900	4.8105	6.67528	7.3685	15.1715	14.3012	11.7981	6.564	6.64126	6.7027	12.2651	11.7542	9.2772
Os01g0159000	12.6577	17.5379	17.8439	5.9791	5.22594	5.1478	12.2547	12.1002	10.8242	9.0272	9.84779	16.6253
Os01g0159200	2.7062	0.706146	0.583	69.6785	48.0983	42.8708	5.7531	4.22853	0	35.1714	31.2126	17.0119
Os01g0159250	1.1647	1.7183	1.9118	47.6326	27.297	23.4523	2.9093	1.19192	0.1438	21.2782	20.7694	11.8569
Os01g0159300	9.0091	9.94731	10.9356	22.5863	22.3662	13.781	12.4808	12.5936	12.9529	17.4207	14.5676	13.4359
Os01g0159400	17.402	19.2032	20.481	28.7583	29.2645	29.265	28.0574	28.3936	31.5234	30.8485	27.3795	24.4951
Os01g0159600	536.262	509.716	489.772	59.1831	60.8113	63.6933	207.353	164.569	163.607	75.1437	164.886	172.796
Os01g0159800	1.0597	0.903924	0	2.8033	1.97908	1.2152	0.3551	0.304076	0.1682	2.8917	2.40826	1.4178
Os01g0160100	0.4818	0.480026	0.4745	1.2943	0.431729	0.3516	2.4254	1.9859	1.9271	1.6893	1.05394	0.8093
Os01g0160200	0	0	0	0.1437	0.033051	0	0.0768	0.0306432	0	0	0.044608	0.064
Os01g0160700	0.0822	0.136714	0.2227	0.188	0.188444	0.2	0.2572	0.179783	0	0.3778	0.278424	0.2344
Os01g0160800	1.7877	0.768652	0.6654	4.6571	3.5416	2.7305	0.447	0.62929	0.7852	1.7089	2.02988	2.7933
Os01g0161200	0.0488	0.012932	0	0.0558	0.0702816	0.0989	0.0159	0.0078546	0	0.3147	0.31263	0.2319
Os01g0161300	0	0	0	0.0947	0.103358	0.1613	0	0	0	0.3407	0.300118	0.27
Os01g0162001	0.0689	0.0417534	0	0.2364	0.308967	0.3354	0.2696	0.173892	0	0.2501	0.292781	0.351
Os01g0162200	0	0	0	0.5329	0.482046	0.0945	0	0	0	0.3288	0.321566	0
Os01g0162300	0	0	0	0.4273	0.291368	0.2274	0.1827	0.285157	0.3634	1.582	0.978541	0.5233
Os01g0162400	0	0	0	0	0.130838	0.2596	0	0	0	0.4515	0.30794	0.2716
Os01g0162500	0.1444	0.32469	0.4938	0.9352	1.06409	1.2488	0.2666	0.24689	0.2139	1.0474	0.84063	0.4246
Os01g0162701	0.159	0.04611	0	0.3999	0.283434	0.1934	0.1554	0.0231546	0	0.346	0.106309	0.0971
Os01g0162800	0.0977	0.624266	0.822	4.5051	3.52313	1.446	0.1114	0.0145934	0	2.9928	0.900948	0.7792
Os01g0162900	0	0	0	0	0.127903	0.1909	0.2046	0.204536	0.2035	0	0	0
Os01g0163000	0.2122	0.0683284	0	0.9143	0.821723	0.814	0.0798	0.0853578	0.1269	1.2433	0.940826	0.7145
Os01g0164075	0	0	0	0	0.19751	0.2286	0	0	0	0	0	0
Os01g0164400	15.5146	18.3186	19.3983	23.8304	23.6222	18.7516	19.3344	19.4519	21.1149	30.1282	27.8227	21.8648
Os01g0164500	4.9528	3.3883	3.1648	4.8256	6.65479	6.8269	3.6192	3.57645	3.4325	5.8167	5.20197	4.9219
Os01g0164600	2.8225	6.01841	6.8124	10.4431	9.90817	9.8017	2.9403	3.28562	3.4659	8.4411	7.72063	7.637
Os01g0164650	0.0827	0.0440791	0	0	0	0	0	0	0	0	0	0
Os01g0164700	5.1176	4.96149	4.8442	10.0876	9.76084	8.4373	6.3137	6.10994	4.9276	9.1844	8.62558	7.4326
Os01g0164800	2.1652	0.142903	0	2.9016	2.67832	2.588	1.35	1.28301	0.7465	2.5725	2.0284	1.7481
Os01g0164900	0.3633	0.445103	0.488	0	0	0	0.0646	0.051357	0	0.2396	0.252948	0.269
Os01g0165000	5.7181	3.68092	3.5782	3.5397	3.55866	3.7994	4.7127	3.94013	3.6215	6.3876	6.27628	6.2635
Os01g0165100	0	0	0	0	0	0	0.0873	0.0481023	0	0	0	0
Os01g0165200	4.5916	4.27365	3.746	15.558	14.3463	13.5845	5.3605	5.30841	5.3037	11.653	10.0757	8.1243
Os01g0165600	1.2191	0.482764	0	1.0219	2.46797	2.6689	1.986	0.977112	0	1.8669	0.67636	0.6619
Os01g0165800	3.4204	3.27515	2.732	8.0522	6.94453	6.4877	3.1839	2.17398	1.8774	5.9812	5.38598	5.0364
Os01g0166100	2.0721	2.1721	2.2321	9.6012	8.38586	8.1457	2.2423	2.3897	2.4254	10.289	7.64683	5.6126
Os01g0166200	0.2386	0.210684	0	0.6137	0.595079	0.5079	0	0	0	0.2885	0.36825	0.4859
Os01g0166300	3.1686	3.24848	3.2507	2.5008	3.98131	4.4961	3.1708	0.889517	0.8382	2.3714	3.52792	5.2993
Os01g0166400	0.7103	0.57962	0.4727	0.4608	0.532371	0.6304	0.7881	1.20536	1.3437	0.6731	0.826938	0.899
Os01g0166500	5.9928	6.14898	6.1673	7.867	7.03371	6.5485	3.2948	1.96625	0.4681	6.1698	5.15928	4.0513
Os01g0166700	8.3471	9.8584	13.3349	32.7511	32.4592	20.5876	7.3997	9.93129	10.0069	21.9666	10.1378	10.0784
Os01g0166800	4.1561	4.13934	3.6153	8.136	8.03119	8.0212	4.6947	3.68314	3.6497	8.5751	8.46894	3.7496
Os01g0167100	1.4271	1.52978	1.5426	3.9787	3.36572	2.5824	1.6671	1.30034	1.2761	3.1561	3.61271	3.6852
Os01g0167400	2.3466	1.65514	1.2241	1.8185	2.50378	4.0149	1.4383	1.67264	1.9884	3.3659	3.21492	2.9152
Os01g0167500	14.6163	21.4108	31.4343	49.8153	36.0487	35.4452	22.304	22.9794	25.9156	41.6526	36.2738	32.2491
Os01g0167600	1.6587	3.77347	4.0839	4.767	4.17177	3.343	2.316	2.57008	4.2121	1.0313	1.48162	1.5921
Os01g0167700	0.9116	0.915208	0.9407	2.0686	1.87758	1.1413	0.4324	0.931387	1.2957	1.3614	1.08559	1.0508
Os01g0167750	1.8858	3.99177	5.4492	3.6824	3.88387	4.3323	2.2528	2.62064	2.7644	3.9265	2.92214	2.2664
Os01g0167800	2.1522	1.25938	0.7484	2.986	2.53826	2.218	2.0073	2.2095	2.5737	2.8602	1.89011	1.0537
Os01g0167900	5.4504	5.21221	5.0996	18.6906	19.7675	21.2793	7.4316	8.48167	8.9317	17.2973	16.8964	14.4541
Os01g0168000	0	0	0	0	0	0	0	0	0	0	0	0
Os01g0168100	37.1278	41.4263	45.7076	56.2291	48.3097	44.4618	54.0655	54.7605	55.1847	53.6431	57.7242	58.4275
Os01g0168200	4.0355	3.80541	2.3184	10.1483	8.36597	6.9369	2.9977	4.51757	5.0215	11.9695	8.71598	4.0534
Os01g0168300	5.4808	5.23052	4.2717	13.7468	12.1018	12.0852	8.1705	9.75087	9.9442	11.727	10.7943	9.2725
Os01g0168400	0.1571	0.128822	0	0	0	0	0.2047	0.0178089	0	0.0949	0.0456469	0
Os01g0168500	18.2735	20.9804	24.7962	27.4277	23.7096	18.5327	26.6771	23.5804	23.5773	25.4096	26.0362	26.1803
Os01g0168600	4.5396	4.68314	6.3338	9.3137	8.90752	8.5792	5.0059	5.7924	6.3367	9.5974	9.4519	9.3612
Os01g0168800	1.4607	1.31662	1.0884	28.9557	25.3588	18.1864	1.5029	0.941651	0.8968	16.2654	9.88266	7.9437
Os01g0168850	0	0	0	0	0	0	0	0	0	0	0	0
Os01g0169000	0.4137	0.0339234	0	2.522	1.88646	0	1.3478	0.830245	0	1.8339	1.31124	0
Os01g0169400	1.258	0.18241	0	3.3988	2.71218	2.5036	1.0805	0.870947	0.1694	1.2904	1.28714	1.2806
Os01g0169500	4.9327	7.2062	9.4797	19.3503	15.794	10.8626	12.8768	13.1273	13.2108	14.6503	13.7048	11.714
Os01g0169800	16.0072	15.5489	15.1376	32.1546	26.5129	24.2531	10.1806	10.0805	7.4764	23.1511	21.7727	14.4821
Os01g0169900	14.6821	16.7346	17.7685	38.2197	34.0355	30.7613	26.2245	28.2908	28.6272	33.6134	33.4558	30.0311
Os01g0170000	0.3729	0.0570537	0	0.2368	0.0838272	0	1.1746	0.922436	0.6906	0.4008	0.720152	1.4343
Os01g0170051	0.9292	1.10687	1.2219	1.3035	1.25539	0.488	0.3303	0.325614	0.1173	3.4977	2.88606	0.8384
Os01g0170100	2.1561	2.30004	7.6923	4.3759	4.52047	4.6025	5.5912	5.33644	4.742	3.0323	3.096	3.27
Os01g0170300	1.9267	2.39224	2.7595	2.5765	2.60956	2.6343	1.1447	1.00995	0.7974	1.8726	1.31852	1.2819
Os01g0170500	6.2861	6.2439	4.9247	6.5026	5.25276	4.423	2.1327	1.78566	0.9235	2.8578	4.18322	4.2574
Os01g0170600	4.5147	4.38697	3.8529	14.207	9.77386	9.3193	4.2369	3.04054	2.7377	10.5467	9.49566	5.8961
Os01g0170700	1.066	0.834678	0	0.5968	0.880524	0.8996	0.8931	0.893374	0.8943	0.1841	0.483698	0.9523
Os01g0170800	0.4785	2.75653	2.8416	3.7968	3.66037	2.5677	0.1926	0.272422	0.4066	1.5995	1.01733	0.917
Os01g0170900	0.9058	0.360508	0	3.2786	3.15821	3.0601	0.1476	0.481791	0.615	1.1559	1.95835	2.1515
Os01g0171000	10.8033	10.1817	9.8336	17.3075	16.5267	12.3024	12.394	13.5776	13.6244	14.5738	14.7645	15.3715
Os01g0171100	0.4396	0.414543	0	0	0.115085	0.1944	0.1172	0.0559044	0	1.1595	0.955425	0.4882
Os01g0171200	0.4858	0.175374	0	0.1532	0.291435	0.3871	0.0982	0.201951	0.2419	1.3164	1.0265	0.2387
Os01g0171800	5.7645	5.76057	5.7561	15.1184	11.1544	10.088	7.4811	7.40002	7.1515	11.6152	11.1741	10.2369
Os01g0172000	7.9206	7.89817	7.8235	15.4406	15.1781	14.8982	11.2826	13.3231	14.1206	18.2239	16.7283	13.8763
Os01g0172100	1.7414	1.71669	1.4668	2.689	2.1896	1.3748	0.866	0.870785	0.8825	3.0288	2.5772	1.3374
Os01g0172200	17.2232	18.7626	20.4437	38.226	30.111	24.6784	23.7265	26.1699	26.2249	28.8148	27.478	27.1885
Os01g0172300	23.7942	13.9603	8.06	13.4037	13.8909	14.2024	15.9503	18.4616	22.9069	13.4678	16.538	20.542
Os01g0172400	25.8645	27.2987	32.2957	53.0134	40.7166	38.8629	21.0342	19.9066	18.6351	46.1947	46.1716	34.646
Os01g0172600	0	0	0	0	0.072996	0.158	0.3174	0.007935	0	0.4712	0.462917	0.4629
Os01g0172800	0.4298	0.779126	7.5589	21.0553	18.4169	17.6986	2.1005	2.12663	3.0015	13.5102	8.61394	6.0006
Os01g0172900	0	0	0	0	0	0	0.1111	0.0545501	0	0	0	0
Os01g0173000	0.9262	0.866713	0.8509	2.8759	1.99149	1.8663	0.8512	0.63248	0.3993	2.791	1.45921	1.3651
Os01g0173100	41.5095	29.9804	24.8007	64.2475	70.8978	71.4997	57.0392	51.7066	47.5506	50.1841	50.6964	52.4017
Os01g0173600	0	0	0	0.3397	0.0971542	0	0	0	0	0	0.0338828	1.2101
Os01g0173900	1.1468	0.859124	0.5573	3.9442	3.56919	1.7252	0.6686	0.64003	0.6371	2.8703	2.83632	1.3928
Os01g0173950	0	0	0	0	0	0	0	0	0	0.0927	0.0927	0
Os01g0174000	22.2227	13.0838	8.7831	10.1938	10.5285	14.5401	16.7735	13.6152	9.4794	10.1406	13.1403	19.2859
Os01g0174100	1.5772	1.93206	3.7951	6.31	6.16426	4.7085	0.981	1.25889	1.354	5.2004	5.01558	4.087
Os01g0174200	3.7632	3.13648	2.271	1.9399	1.70009	1.6154	3.4618	3.4191	3.3611	1.695	1.78491	2.1784
Os01g0174300	9.7988	3.93812	2.6166	26.3545	28.542	33.2119	10.3874	12.9299	14.0883	28.092	25.6047	16.5765
Os01g0174400	0.7238	0.805735	0.8709	2.689	1.97617	1.8808	1.2381	1.24301	1.3708	2.1082	1.13918	0.9546
Os01g0174500	0.4693	0.311146	0	0.3414	0.214759	0.1038	0.2919	0.442803	0.948	1.2895	1.06385	0.4778
Os01g0174600	38.8943	41.2189	48.3437	75.2086	89.1157	93.901	138.673	122.488	109.925	65.3984	67.7603	72.5339
Os01g0174700	4.8284	2.78659	2.7722	5.3459	5.4584	5.9779	2.4761	2.6946	3.7767	4.0051	3.95892	3.5928
Os01g0174900	16.5793	19.2369	31.1018	40.5453	31.5653	30.5897	22.2679	21.836	18.6075	44.0423	30.2324	24.915
Os01g0175000	15.6412	14.665	12.3871	34.873	29.4782	24.0834	13.8379	12.6541	10.4264	28.3453	24.2351	22.292
Os01g0175100	15.3632	8.41612	7.2852	28.293	27.0724	24.2911	30.1437	25.0074	13.0226	30.3372	31.1649	33.1913
Os01g0175400	1.8483	1.75455	1.5789	3.9237	3.42089	2.9821	4.0188	4.01378	1.5087	3.0099	3.19434	3.6481
Os01g0175500	4.7844	6.20095	7.5839	8.8646	8.13022	7.7207	9.0165	9.04842	9.2413	8.5819	8.38695	4.5204
Os01g0175600	3.5942	4.11688	4.5048	12.3749	12.2544	10.8497	3.1745	6.48867	6.7115	12.4864	9.52452	9.2136
Os01g0175700	1.0499	0.942823	0.7078	2.2574	1.87432	1.6114	0.4398	0.33029	0	5.0773	3.15417	2.6212
Os01g0175733	0	0	0	0	0	0	0	0	0	0	0	0
Os01g0175850	0.5115	1.17273	1.3015	1.0915	1.13585	1.3687	1.6999	1.09449	0.5683	2.1027	1.5227	1.1456
Os01g0176000	0	0	0	0	0.205481	0.2718	0.546	0.375648	0	0.5403	0.655322	0.7393
Os01g0176050	0	0	0	0	0	0	0	0	0	0.0864	0.0212544	0
Os01g0176100	0.6703	0.137411	0	1.0726	0.948058	0.6929	0.2621	0.344405	0.4096	0.4862	0.693695	0.9212
Os01g0176200	0.9512	1.1788	1.3839	2.8665	1.87111	1.858	0.5353	0.464058	0.2242	2.3348	1.55169	1.115
Os01g0176300	0.1998	0.0827172	0	0.8222	0.395474	0.1215	0.1172	0.121609	0.1776	0.5797	0.57311	0.3051
Os01g0176400	4.7735	4.4391	1.6483	2.5951	2.65487	3.0445	1.4225	1.19155	1.0995	0.8445	0.904238	1.7779
Os01g0176500	0.6113	0.641792	0.8633	2.7541	2.66556	2.5805	1.0017	0.871558	0.859	1.826	1.9001	2.2697
Os01g0176700	1.0369	1.22749	1.3084	2.9631	3.01863	3.1213	0.5321	0.841581	0.8928	1.7864	1.73507	1.2403
Os01g0176800	0.084	0.073416	0	0.1441	0.152284	0.1874	0	0	0	0	0.0588938	0.0713
Os01g0176900	0	1.02471	2.0372	0	0.299057	0.4025	0	0	0	0	0	0
Os01g0177100	0.7165	0.36682	0.2205	0.5512	0.537283	0.4525	0.5387	0.676727	0.7042	0.5997	0.755576	0.9258
Os01g0177150	0.1121	0.0714077	0	0	0	0	0.0913	0.057519	0	0	0.0303369	0.0951
Os01g0177200	12.492	12.5345	12.602	28.9946	28.0635	25.6809	18.0943	21.0034	21.0298	28.0445	23.4395	19.9938
Os01g0177400	0	0	0	1.1404	1.19166	1.3788	0.0886	0.057147	0	0.5482	0.347559	0
Os01g0177900	4.258	5.33322	5.8392	30.9036	29.4026	15.1037	2.7078	2.73524	3.0061	22.038	21.8163	9.7229
Os01g0178000	7.6858	8.3169	9.658	13.8662	13.8534	13.8493	6.0409	5.88338	5.0564	12.846	11.9119	8.4191
Os01g0178100	6.0929	5.10094	3.2093	13.8252	12.9538	12.3508	8.4144	8.39844	8.3857	8.4656	8.60692	8.6713
Os01g0178200	8.3111	3.13328	0	15.0275	14.614	12.2525	8.3696	8.06693	7.3869	18.4517	17.5395	10.3068
Os01g0178300	0.8427	0.166855	0	7.4924	10.4186	14.9192	4.9423	6.55683	7.2822	4.5283	7.57242	8.0073
Os01g0178400	10.9304	11.3404	11.3974	16.2492	15.7428	13.512	13.4274	10.4307	7.6976	17.8361	14.9753	14.6539
Os01g0178500	24.7389	14.2829	11.282	30.9099	25.2039	18.9975	10.0163	11.307	12.2378	32.3648	21.6716	13.0977
Os01g0178600	9.6369	15.9306	17.8963	10.082	8.73437	7.9463	19.956	7.4722	4.1737	45.4182	26.6173	9.8104
Os01g0178700	0.8388	0.903534	1.9177	1.9998	1.82579	1.4865	0.5622	0.746492	0.7721	1.4487	1.44169	1.4394
Os01g0178850	0	0	0	0	0.935152	1.108	0	0	0	0	0.101283	0.5565
Os01g0178900	0.3603	0.130789	0	2.9515	1.69391	1.5337	0.5576	0.651485	0.7005	3.884	3.11476	0.7947
Os01g0179000	0.4389	0.491605	0.7564	2.5752	0.524612	0.3914	0.3718	0.208083	0.195	2.0516	1.00641	0.9829
Os01g0179200	14.5387	16.9694	19.8458	47.488	34.1318	30.8758	19.7325	12.5734	11.9678	31.511	26.6815	21.0121
Os01g0179300	89.0779	56.0984	53.9933	62.2862	69.2355	84.4883	85.8939	84.2515	72.2072	53.2588	66.2612	67.1206
Os01g0179400	4.2409	3.22431	2.5061	4.0805	4.25974	4.3148	4.6642	5.05081	5.3262	6.6698	6.26126	5.1733
Os01g0179500	15.6742	16.0337	16.244	26.9564	24.6451	21.7153	25.4177	25.2391	24.348	20.7759	22.7875	25.4869
Os01g0179600	54.5769	54.0124	42.3041	34.2612	42.1033	42.4471	28.617	30.3913	31.7911	36.0077	35.9488	35.5287
Os01g0179700	2.2061	2.05709	1.4573	7.0116	5.67999	4.6464	2.9451	2.35846	2.2118	3.838	4.4505	4.9298
Os01g0179750	0	0	0	1.267	0.815948	0	0.2889	0.202519	0	0	0	0
Os01g0179800	19.9865	18.2921	17.3266	3.8241	3.87425	8.3834	8.5695	10.965	11.8555	8.7518	11.5022	13.3588
Os01g0179901	5.3513	1.58034	1.1095	0.3863	0.462529	0.6166	2.3675	2.08788	1.8149	2.4516	1.69409	0.8602
Os01g0180000	64.9763	71.6536	73.8794	41.6604	42.2207	45.1623	73.639	75.6622	79.7885	45.2521	46.016	65.3545
Os01g0180300	2.4175	2.59734	2.6557	10.5222	9.14074	8.6401	8.0522	5.88354	4.8346	10.1622	9.53702	6.5692
Os01g0180400	8.3347	6.59787	6.0994	16.6723	17.0866	17.2329	19.9588	18.8469	15.2272	15.7304	16.1689	18.1008
Os01g0180600	1.5646	1.79002	1.8485	4.0961	4.06084	3.898	1.2826	1.21397	1.1775	2.639	2.41889	1.6056
Os01g0180700	1.6943	1.0763	0.6005	3.1986	3.23937	3.3721	1.8066	1.05802	0.9982	1.1484	1.19255	1.2806
Os01g0180800	7.3389	9.99462	12.1851	18.323	17.5836	13.702	21.3779	22.8353	27.071	25.4308	30.8451	31.2277
Os01g0180900	14.7207	13.9571	6.8481	12.1742	13.957	18.564	15.2171	15.3934	15.4879	19.3553	19.3475	19.2329
Os01g0181000	6.2135	8.28648	9.5952	7.1959	8.16656	9.6784	6.819	6.3608	6.3279	8.7969	8.5695	5.8815
Os01g0181033	0	0	0	0.1576	0.09062	0	0	0	0	0	0	0
Os01g0181166	10.1843	7.789	5.2148	10.1991	15.6495	16.4424	19.2039	18.7058	15.6204	10.0244	17.4176	19.3592
Os01g0181300	7.679	6.73963	5.7179	9.4855	8.05138	7.9838	9.9873	6.52228	6.1921	6.2141	5.49546	4.413
Os01g0182100	5.218	6.7903	7.3837	14.4315	13.5675	9.8114	4.3967	3.76314	3.465	11.1305	8.44581	5.2815
Os01g0182200	50.5147	49.7787	41.3152	73.126	73.9585	79.03	58.3859	58.6353	60.0055	56.2109	56.1652	55.7394
Os01g0182300	4.4213	7.97896	12.812	6.6866	7.66054	8.6038	3.1912	1.99881	1.6625	11.5951	10.9035	7.4785
Os01g0182400	1.3648	1.40989	1.6801	5.6727	4.34376	4.0441	1.9888	3.85563	4.7141	3.5999	3.69034	3.7891
Os01g0182500	35.0401	39.8443	46.6445	37.8279	39.4683	39.7877	56.6636	56.9907	66.8868	45.405	50.4046	52.5883
Os01g0182600	53.8451	58.8066	60.9329	199.092	172.248	139.571	52.3763	50.994	46.7341	177.597	141.808	113.46
Os01g0182700	1.1737	1.09004	0.9805	6.3729	3.7992	1.9884	0.4917	0.550256	0.6054	4.4091	4.21782	3.5846
Os01g0182832	0.8274	1.1631	1.5125	0.8598	0.707693	0.4574	0.4411	0.530521	0.6407	1.364	0.848795	0.5615
Os01g0182900	15.6673	16.5262	16.8079	15.5635	12.6915	10.0721	16.1156	15.7428	11.397	13.0786	14.9867	16.3292
Os01g0183000	9.9668	10.3266	14.7005	18.9636	15.7239	12.4319	13.6322	13.331	12.4175	21.4431	19.8154	17.1483
Os01g0183100	4.6532	4.50031	4.2433	9.7372	11.515	12.4267	9.8662	6.85965	6.1817	12.2037	11.962	9.0228
Os01g0183300	0.2422	0.0518308	0	0.881	0.940654	0.9642	0.3659	0.325412	0.2936	0.4792	0.452099	0.4035
Os01g0183400	1.0528	0.410592	0	4.8139	5.09287	5.4422	1.2863	0.627961	0.2193	0.7955	0.750518	0.134
Os01g0183500	0.1257	0.0094275	0	0.4311	0.406096	0	0.0614	0.119603	0.2095	0	0.734556	0.8958
Os01g0183600	0	1.10352	1.1815	1.452	0.91292	0.8583	0.0552	0.0027048	0	0.8873	0.307546	0.2012
Os01g0183633	12.4436	11.4269	7.6024	15.2323	14.7699	10.7862	11.8449	12.1003	13.8248	11.7883	13.3009	13.6603
Os01g0183800	18.167	18.7725	18.993	41.8561	40.1514	33.6603	22.0959	24.0168	25.0108	32.3934	25.3322	24.2957
Os01g0183850	2.317	1.00789	0	3.8	2.58275	0.1225	2.6586	2.56364	0.2238	0.4872	0.930504	1.3332
Os01g0183950	0	0	0	0	0.0657263	0.1607	0.3874	0.17278	0	1.4376	1.31088	1.2105
Os01g0184000	3.3835	4.92762	5.0332	9.4111	9.07286	7.8875	5.6221	5.88418	7.3929	9.2039	5.89257	4.3343
Os01g0184100	0.813	0.890963	0.9239	3.4315	1.09938	0.6846	0.5502	1.55235	2.3624	2.7976	2.08733	0.4457
Os01g0184200	2.066	2.20574	3.7702	11.7523	11.3765	7.3313	2.447	2.2159	1.9848	10.5052	5.71199	4.2559
Os01g0184500	4.7721	4.18921	1.5338	11.4738	11.0053	10.5215	6.3416	6.1511	4.1265	10.5439	8.48955	8.2562
Os01g0184700	2.0849	2.0074	1.8887	1.2591	1.36817	1.4353	0.7305	0.869361	0.8741	0.9512	1.06699	1.2414
Os01g0184800	7.3318	6.86493	4.9498	16.5992	16.8309	16.914	6.6576	5.33412	4.5195	8.9211	10.0323	10.5456
Os01g0184900	20.3972	22.3097	26.6678	33.3207	32.7197	30.7414	21.7811	27.4066	27.7912	30.1937	28.8925	27.4885
Os01g0185000	0	0	0	1.1774	0.428574	0	0	0	0	0	0	0
Os01g0185100	0	0	0	0.3633	0.228897	0.1546	0.0621	0.08018	0.4237	0	0.135128	0.3883
Os01g0185200	25.8992	32.3	33.6577	50.346	45.4619	39.2959	29.6335	33.9286	34.169	40.1179	39.5623	30.3699
Os01g0185250	1.0749	3.84403	4.3481	0.3511	0.595035	0.6848	1.7011	1.52124	0.7393	0	0.0637857	0.4169
Os01g0185300	1.9948	2.01937	2.027	2.9316	3.04872	3.0808	3.5281	3.52173	3.4122	2.9476	3.41302	3.8358
Os01g0185350	2.4429	2.36163	2.3458	2.4015	2.47477	2.4958	3.2474	3.01976	2.8227	4.253	4.04655	3.1833
Os01g0185400	25.4848	27.8122	29.5969	32.7309	31.5827	30.2616	45.3036	41.6632	41.406	23.4808	23.6487	31.8753
Os01g0185500	9.8589	9.59262	9.3901	11.8259	11.8386	12.1882	10.7069	8.79043	8.3839	10.3986	15.1067	16.8926
Os01g0185900	0	0	0	0.1867	0.182593	0	0	0	0	0	0	0
Os01g0186000	0.3569	0.0353331	0	2.1216	2.12978	2.8652	0.3489	0.360324	0.6345	3.6249	2.89388	2.1802
Os01g0186200	16.5668	16.044	15.1383	15.634	16.8918	17.5721	23.0338	21.986	12.3418	15.8368	18.0761	23.4021
Os01g0186600	0.6478	1.11892	1.5284	3.0851	4.64396	4.6613	1.5301	1.54899	1.5593	14.6836	13.1859	5.4952
Os01g0186700	60.5552	54.9735	51.2523	67.7386	63.9227	62.4753	70.5044	72.668	73.1689	66.6175	69.1683	69.4022
Os01g0186900	0.5948	0.504944	0.4028	0.6459	0.70961	0.7235	9.3895	5.33036	3.106	1.5461	4.33654	5.6618
Os01g0187000	2.9848	2.30732	2.1952	5.5388	4.91792	3.8189	3.1069	3.37886	3.7468	4.9208	4.67828	4.1435
Os01g0187200	0.1186	0.0119786	0	0.4066	0.340636	0.3365	0.0773	0.191455	1.1856	0.9557	0.697743	0.3219
Os01g0187300	0	0	0	0	0	0	0	0	0	0.1216	0.0021888	0
Os01g0187350	0	0	0	0	0	0	0	0	0	0	0	0
Os01g0187400	32.3303	32.5271	32.6989	25.1363	21.5999	20.7541	22.3475	23.2757	28.3356	24.3754	22.9524	22.1485
Os01g0187500	10.4618	11.8281	12.3862	17.1567	15.793	15.16	14.6013	10.7152	10.445	10.8819	12.6854	14.9438
Os01g0187600	1.7675	1.33616	1.2779	1.8279	1.79441	1.7061	0.9598	0.907809	0.8104	1.255	1.06422	0.9996
Os01g0187900	7.8597	7.84899	6.0746	28.6041	26.8425	21.7763	10.3347	9.11951	9.0845	28.1656	19.1443	18.3705
Os01g0188100	32.2809	32.4426	35.9558	47.6092	44.7195	38.9054	39.8871	42.1383	44.1998	42.8323	45.0809	45.0832
Os01g0188200	0.404	0.494318	0.4974	2.1137	2.14946	2.1734	1.0784	0.799067	0.3971	3.4943	3.06941	1.1073
Os01g0188400	15.215	15.26	15.953	18.3367	19.1433	19.3204	21.0951	17.4473	15.762	17.3412	17.294	17.2176
Os01g0188525	0	0	0	0	0.0354036	0.1956	0	0	0	0	0	0
Os01g0188900	10.133	9.94502	9.2707	27.8489	26.2957	25.5238	7.9828	5.19009	4.1832	34.0069	25.446	23.252
Os01g0189100	0.8197	0.725434	0	5.2586	4.7496	4.171	1.6188	1.49529	1.4311	5.2382	2.71969	1.686
Os01g0189700	2.0431	2.46601	2.5846	9.7441	9.705	7.3004	2.0245	2.00587	0.7827	8.1256	6.05672	4.4896
Os01g0189800	11.4202	14.4745	18.4903	27.0671	26.9649	26.8909	17.828	18.0489	18.1298	19.7287	18.4369	17.6317
Os01g0190000	29.0809	28.0033	27.9308	58.1861	56.1103	52.4989	29.5987	27.6475	17.2492	52.7083	51.8609	48.0525
Os01g0190300	2.0301	2.0392	2.0827	4.6411	5.35906	5.8642	0.1929	0.39978	0.6578	6.2041	2.73385	2.7269
Os01g0190400	6.8357	6.36232	5.2887	9.0182	8.61208	8.4454	7.6585	6.97718	6.2737	8.3949	7.94838	5.7211
Os01g0190500	1.4318	0.599924	0	1.5107	1.14525	1.1051	1.1303	0.533406	0.2447	0.5659	0.550342	0.4205
Os01g0191000	0.1432	0.073748	0	2.7823	2.59569	2.438	1.3295	1.91192	2.1475	4.5872	4.10386	2.8423
Os01g0191100	238.954	250.45	254.723	426.985	435.75	500.647	377.138	337.026	328.752	393.494	355.823	350.392
Os01g0191200	9.1524	11.1931	12.5764	20.5762	20.6408	21.0622	8.9457	6.13927	4.7255	16.2532	16.5097	18.6731
Os01g0191300	0.6131	0.560075	0.2775	2.9578	2.75701	2.7304	0.8195	0.873708	0.9315	3.3136	3.10971	1.7806
Os01g0191400	0.0178	0.0141154	0	0.5285	0.272772	0.2379	0.1738	0.319042	0.3359	1.2255	0.39341	0.1086
Os01g0191500	34.0742	39.1729	45.3796	103.013	96.4394	87.6188	52.5463	51.7479	49.6847	82.3293	67.2224	66.1549
Os01g0191700	9.7303	12.581	14.1568	29.0625	26.8015	24.929	8.9177	6.89046	6.8512	37.1243	35.3112	15.54
Os01g0191800	2.0173	2.57716	3.3599	15.1011	13.7808	9.862	5.2965	3.25357	3.164	10.903	6.86891	5.7178
Os01g0191900	6.4885	5.99453	4.9639	23.8925	24.764	26.5495	4.8923	3.85024	0	32.2742	18.1623	13.0219
Os01g0192000	28.7971	28.8723	30.3961	38.8281	34.9728	29.0431	23.786	24.0872	26.051	30.0035	27.7967	25.3674
Os01g0192300	0.5041	0.0993077	0	4.4655	3.76288	2.6822	0.2771	0.162829	0.035	4.3421	3.69197	2.5658
Os01g0192500	1.4346	1.38152	0	0.3727	0.45811	0.5552	0.5099	0.311225	0.2173	0	0.704172	1.0621
Os01g0192550	0.1586	1.19931	1.4155	1.4049	1.40544	1.4466	0.7363	0.813561	0.8369	2.157	1.41047	0.6458
Os01g0192600	0.2728	0.474732	0.7137	0.2339	0.208332	0.1659	0.2667	0.294036	0.3031	0	0.274256	0.8679
Os01g0192900	0	0	0	0	0	0	0	0	0	0	0.0001878	0.0313
Os01g0193250	0.3022	0.0858248	0	0.4606	0.844758	1.3478	1.1816	0.929919	0	2.4359	1.55472	0.4102
Os01g0193400	0.2161	0.143923	0	0.3177	0.269935	0.1127	0	0.155888	0.5489	0.3173	0.0850364	0
Os01g0193600	0.7442	1.59054	1.6436	2.8521	2.78848	1.9432	1.091	1.13797	1.1429	2.7519	2.75226	2.7628
Os01g0193700	0	0	0	0	0	0	0	0	0	0	0	0
Os01g0193900	2.5337	2.78068	2.9366	6.809	5.92091	4.9665	5.493	4.91349	4.7613	6.664	4.71962	4.3354
Os01g0194000	5.5836	4.62218	3.4706	1.8146	2.23129	2.4301	3.2905	2.96739	2.0982	2.581	3.42029	3.9845
Os01g0194200	1.8967	2.07984	2.9553	2.5407	1.93372	1.9104	3.0416	1.69241	1.4487	3.4397	3.12776	3.1075
Os01g0194300	0.8356	1.11497	1.352	4.039	3.71473	3.3103	1.1434	1.14561	1.2732	3.5214	2.55627	2.1145
Os01g0194600	23.2827	14.8811	3.6985	37.6884	36.3234	31.8801	28.9233	17.4464	14.0183	30.9632	30.0975	26.0723
Os01g0195000	2.1962	2.07902	1.5488	6.922	6.12903	5.5757	1.1254	0.783518	0.7818	4.6402	3.15643	1.8668
Os01g0195066	0	0	0	0.2683	0.262666	0	0	0	0	2.8381	2.11438	0
Os01g0195100	1.5772	1.57801	1.6504	0.4507	1.54957	3.2611	3.0832	2.94495	2.1027	1.2394	1.01564	0.8831
Os01g0195200	8.6676	7.50552	7.191	17.3844	14.936	13.3574	5.9197	5.49602	5.4129	11.7155	10.0411	7.7001
Os01g0195300	10.8152	8.92431	5.9915	5.3571	7.19096	8.9885	15.9445	11.3209	8.5111	7.1915	8.94511	9.0832
Os01g0195400	6.8628	5.91828	5.8417	53.6572	52.598	37.1077	12.7257	7.1809	5.7947	30.2958	27.1036	20.8793
Os01g0195500	55.9664	54.4978	50.7399	68.3814	79.5961	83.9574	91.9718	78.3958	68.6052	61.3098	61.4972	67.7705
Os01g0195700	0	0	0	0	0	0	0	0	0	0	0	0
Os01g0196300	0.8657	0.226813	0	1.1215	0.93639	0.8423	0	0	0	1.5699	1.13783	0.7638
Os01g0196500	13.3115	24.2239	24.3788	22.2056	23.017	26.5449	26.6655	28.0941	28.4807	23.3724	25.8586	26.4801
Os01g0196600	13.2833	14.466	15.1547	19.6996	22.0277	25.7309	16.565	18.4868	21.5959	21.9431	18.2999	17.0198
Os01g0196800	0	0	0	0.0987	0.0453033	0	0.0338	0.0073346	0	0	0.05274	0.2637
Os01g0197100	0	0.186849	0.4791	0.278	0.258355	0.1479	0.2377	0.0465951	0.027	0.2647	0.275934	0.3467
Os01g0197200	6.3648	3.24405	3.2378	18.519	11.2011	10.684	8.2776	8.53296	8.7075	14.722	11.2067	9.9065
Os01g0197350	11.5362	11.314	9.1722	3.8461	2.82634	1.9	5.7553	4.48577	4.2722	13.5112	7.5556	4.6487
Os01g0197400	221.171	180.689	147.701	125.278	157.929	171.657	198.314	202.209	217.037	127.545	184.334	209.849
Os01g0197450	0.3692	0.3692	0	0.844	0.854008	0.8659	0.2577	0.143023	0	0	0.234875	0.3758
Os01g0197500	5.0471	9.09533	9.8379	10.1762	9.98235	9.4635	3.5628	3.56087	3.3488	6.3561	4.56889	4.5671
Os01g0197700	1.481	1.05743	0	6.7714	4.43966	2.7162	0.5744	0.528612	0.4701	6.2525	4.04936	0.5743
Os01g0197900	0.824	0.593252	0.4227	2.2763	2.38674	2.4638	0.2014	0.293782	0.3052	1.7434	1.29657	0.6641
Os01g0198000	5.3303	3.98506	3.9548	5.9024	5.98072	5.9909	4.0237	5.17331	5.3667	7.4223	6.44481	4.6995
Os01g0198100	0.3049	0.280813	0	1.2003	1.30131	1.3183	0.2318	0.263451	0.4516	1.9247	0.822138	0.2414
Os01g0198200	12.7166	10.6402	9.4364	15.8162	16.1	16.1076	13.2022	13.0429	12.9568	16.9938	16.2026	15.2038
Os01g0198500	4.3012	4.3572	4.5629	6.9042	6.75323	6.734	2.5046	2.53116	2.5418	8.5747	6.31854	5.7296
Os01g0198702	0.3261	0.164028	0	0.1398	0.626427	0.6446	0.0797	0.305107	0.5435	0.2464	0.176308	0.1245
Os01g0198900	4.2699	4.68207	13.2301	16.2875	11.7974	8.5192	2.626	0.808084	0.4797	17.0527	12.2697	6.7888
Os01g0199300	0.4521	0.180388	0	1.5505	0.52717	0	0	2.02651	2.0721	0.41	0.27182	0.0575
Os01g0199400	0.619	0.854176	0.865	3.8627	2.03307	1.3632	0.8339	0.823375	0.5947	2.1236	1.25948	0.8856
Os01g0199550	0	0	0	2.7197	2.01064	0.9646	0.5638	0.114451	0	1.3075	1.27592	0.8808
Os01g0199700	1.7109	1.10524	0	0.5704	1.10867	1.3872	0.1394	0.0922828	0	1.2066	1.14903	0.7983
Os01g0199900	2.9519	3.61863	4.4811	8.5751	8.51479	8.4492	3.8831	3.82654	2.8357	6.4131	6.43267	6.5072
Os01g0199950	0	0	0	0.8763	0.0008763	0	0	0	0	0	0	0
Os01g0200000	5.1389	5.0888	5.0611	9.9859	7.66582	7.4109	6.2068	6.71495	6.8103	11.0942	10.3409	5.3435
Os01g0200200	0	0	0	0	0	0	0	0	0	0	0.319902	0.393
Os01g0200300	0.0706	0.0279576	0	0	0.256316	0.3866	0	0	0	0	0	0
Os01g0200350	0	0	0	0.1627	0.178344	0.2721	0	0	0	0	0.0355833	0.0621
Os01g0200400	6.4063	5.75807	5.542	20.1871	14.2403	10.7924	9.1385	9.10376	8.7043	16.903	11.2722	8.2402
Os01g0200500	14.1027	12.9289	11.8453	28.3495	27.4093	25.5595	18.4016	15.7034	15.4751	27.7585	24.0743	19.6255
Os01g0200600	1.8589	0.0297424	0	0.5795	0.656104	0.7536	1.0461	1.10246	1.1265	0	0	0
Os01g0200700	1901.01	4150.25	6656.27	12819.8	10266.6	9989.15	1052.28	965.334	962.274	11194	8857.83	4862.91
Os01g0200950	4.3385	4.33465	3.8574	17.7979	16.1079	7.7977	3.1568	4.901	5.0343	7.8677	7.69975	5.2018
Os01g0201000	10.467	11.0546	11.1206	21.4705	21.3901	21.3627	9.9503	9.13222	9.08	16.3814	16.888	16.932
Os01g0201100	3.9444	2.96137	2.552	11.8148	10.8352	9.7698	1.8573	1.85546	1.8552	13.0182	4.76984	3.6344
Os01g0201200	3.0106	6.16944	7.1945	5.6005	5.14288	4.8821	3.6926	3.08136	3.0605	5.2573	5.01833	4.8275
Os01g0201250	5.8491	7.17405	7.3099	5.5716	6.46834	6.6828	11.9971	11.96	7.8768	7.8751	9.02883	9.8339
Os01g0201275	0	0	0	0	0	0	0	0	0	0	0	0
Os01g0201300	0.7496	0.0239872	0	0.8568	0.676773	0.6078	0.2442	0.443126	0.6477	0	0.11742	0.4239
Os01g0201400	0	0	0	0	0.0384834	0.4138	0	0.02646	0.252	0	0.0266805	0.1155
Os01g0201500	15.4923	17.3177	19.9664	34.7257	41.9635	48.7253	12.6581	6.60111	5.6477	24.8756	22.8529	13.1838
Os01g0201600	14.877	9.77052	9.7085	18.9544	24.2033	30.1222	16.8743	16.1214	15.0602	19.3259	14.1902	14.1902
Os01g0201700	5.5413	6.62904	7.6331	54.7814	30.314	29.7636	4.1866	6.05401	6.4892	36.7559	19.1232	12.5019
Os01g0201800	5.233	5.83178	6.188	0.9969	1.31576	1.8145	4.397	3.97216	3.6464	1.9424	2.26899	2.3131
Os01g0201850	0.0346	0.0082694	0	0.2136	0.0254316	0.0084	0.1556	0.119163	0.0231	0	0.023358	0.0916
Os01g0201900	3.0727	4.71995	4.8307	9.0418	7.35814	5.5047	2.1713	2.11667	1.6607	8.283	8.00611	5.3684
Os01g0202500	19.2421	19.0441	18.6403	18.9501	19.0315	20.888	14.5253	14.2612	13.6678	19.153	21.9595	24.1557
Os01g0202601	4.4675	4.91003	5.2026	5.6587	3.76008	3.2308	1.0622	4.38606	4.561	1.6057	1.76189	1.8438
Os01g0202700	6.7485	3.35321	3.1594	3.1508	3.04504	2.6589	7.3393	4.74386	2.7456	4.1368	3.64022	3.5801
Os01g0202800	0.1844	0.151577	0	0.5622	0.923227	1.0468	0.0601	0.0028848	0	0.5946	0.555725	0.3129
Os01g0203000	38.6412	33.2144	20.0563	58.0659	55.9687	50.6813	51.9718	49.0747	47.5689	46.5185	53.9248	56.3804
Os01g0203300	1.6564	2.83236	3.7984	6.3112	4.6891	4.4637	4.0633	3.10029	2.7423	4.9867	4.40208	4.3313
Os01g0203400	0.1249	0.0785621	0	0.5712	1.05818	1.0636	0	0	0	0.6797	0.224301	0
Os01g0203800	0.3199	0.121882	0	0.235	0.209822	0.1389	0	0	0	0.5248	0.664167	0.7676
Os01g0203900	0	0	0	0	0	0	0	0	0	0	0	0
Os01g0204000	1.4069	1.57268	1.7753	3.2766	3.28308	3.3366	1.5298	3.41926	3.4777	4.1671	2.33194	1.9693
Os01g0205100	2.9725	2.92047	2.7162	9.1424	7.59144	6.8206	4.9122	3.30562	3.3024	6.5946	6.48004	5.8649
Os01g0205200	0.4524	0.657318	1.7019	4.1372	3.61791	2.9959	1.7197	1.55165	1.4521	3.0388	3.01691	1.0491
Os01g0205300	0.3225	3.05689	3.2754	1.1981	0.766432	0.5884	0.0788	0.0380604	0	0.1949	0.192076	0.1642
Os01g0205500	6.1282	7.04939	7.3308	16.455	14.2169	13.5708	10.6234	9.99836	9.8915	15.0274	12.9432	10.0053
Os01g0205550	0	0	0	0	0	0	0	0	0	0	0	0
Os01g0205600	10.6467	4.08117	2.4089	4.9337	4.80594	3.9197	9	8.54163	5.2429	4.7312	5.23116	5.4485
Os01g0205700	18.4775	19.118	22.4315	29.8725	32.1033	32.3052	44.0218	36.6146	36.2574	33.043	33.0693	35.966
Os01g0205800	5.3809	4.32843	3.9869	10.479	7.67395	5.7567	4.3828	3.89501	2.1034	8.5534	8.39983	4.6156
Os01g0205900	136.462	180.555	199.453	119.95	124.102	124.646	190.598	187.086	174.416	125.193	126.452	168.595
Os01g0206200	19.2833	19.9741	21.1353	50.5505	46.786	42.6584	29.8103	29.9892	31.0971	44.2472	39.0031	31.2987
Os01g0206600	30.2196	25.3365	9.1716	22.309	25.2586	27.9487	35.3831	32.7869	28.2114	17.76	20.8133	23.3934
Os01g0206650	0.047	0.012549	0	0.5374	0.511762	0.4003	0.046	0.105224	0.1567	0.4547	0.190065	0
Os01g0206800	0.1993	0.003986	0	0	0	0	0.1062	0.0958986	0	0.0657	0.051903	0
Os01g0207200	10.3917	10.5182	10.5243	15.0765	16.5656	16.9059	17.254	16.8034	15.2949	14.2815	13.013	11.5057
Os01g0207400	12.8238	10.4273	10.0176	6.0046	4.86933	4.4473	4.0774	4.3215	7.6671	5.3547	5.21545	4.1943
Os01g0207900	1.0934	1.19939	1.2384	0	0.423212	0.9043	0.2137	0.194786	0.1944	0	0.0826384	0.3562
Os01g0208000	0	0	0	0	0	0	0	0	0	0	0	0
Os01g0208600	5.3355	6.78283	6.7945	10.9383	9.22499	8.2101	7.358	6.92043	6.5277	9.1404	8.45015	8.2463
Os01g0208700	1.719	2.16083	2.5786	4.7719	4.06413	3.9881	1.1436	1.31721	1.4604	5.8329	4.99215	3.6028
Os01g0209000	7.8641	8.24117	8.8723	22.0974	20.0105	15.8493	9.4143	9.58392	12.6146	19.6453	17.1986	11.4895
Os01g0209150	0.3673	0.269231	0	0	0	0	0	0	0	0	0	0
Os01g0209200	4.9188	2.36754	1.2637	3.4224	3.75593	4.0577	6.0201	4.30007	3.8966	0.9825	4.86269	6.7055
Os01g0209400	10.7	12.4364	16.9015	23.182	21.1716	16.1772	12.1639	11.6289	8.998	19.7822	18.903	11.3284
Os01g0209500	0.8861	0.373505	0.2517	2.0451	1.55379	0.8497	0.7328	0.781628	1.0791	2.6781	1.4674	0.7285
Os01g0209700	0	0	0	0.475	0.333696	0.2757	0.2585	0.045464	0.042	0	0.0093818	0.0769
Os01g0209750	0	0	0	0	0	0	0	0	0	0	0	0
Os01g0209800	0.3749	0.278551	0	1.0446	0.898714	0.8834	0.5955	0.40772	0.3905	0.8782	0.840612	0.7395
Os01g0210300	0.0501	0.0324147	0	0	0	0	0	0	0	0.0606	0.130993	0.1531
Os01g0210400	0	0	0	0.1923	0.271739	0.3274	0	0	0	0	0.147343	0.2055
Os01g0210500	53.3338	56.3183	72.9685	88.3554	84.344	84.34	31.6611	30.746	23.2656	102.103	84.274	41.6652
Os01g0210550	0	0.34722	2.572	0.6284	0.471928	0	0	0	0	0.2659	0.0074452	0
Os01g0210600	85.4895	85.409	72.0679	83.9151	83.3917	79.7942	46.0321	41.6502	39.4328	79.0625	61.7464	55.4066
Os01g0210700	0	0	0	0	0.0014616	0.0522	0	0	0	0.2855	0.142179	0
Os01g0210750	0.1225	0.0294	0	0.3001	0.17444	0.0426	0.0342	0.0079344	0	0	0	0
Os01g0210800	4.0138	3.31823	3.0839	11.1609	6.44024	5.7473	4.0622	2.86787	2.0241	7.2616	6.49301	5.7089
Os01g0210900	0	0	0	0	0.150649	0.3393	0	0	0	0	0	0
Os01g0211000	0	0	0	0	0	0	0	0	0	0	0	0
Os01g0211200	0.2332	1.01648	1.4765	0	0	0	0.1628	0.146742	0.111	0	0	0
Os01g0211600	4.0805	3.87583	1.0706	9.0227	9.2461	9.3969	13.4361	12.6072	9.1411	7.966	8.83122	10.7935
Os01g0211800	0.6126	0.0251166	0	1.8673	1.82167	1.4487	0.7651	0.410608	0.3781	1.1521	1.17594	1.3165
Os01g0212000	2.4954	5.07376	8.2251	1.6562	4.11529	5.8742	3.6979	3.52838	3.3984	2.9195	3.60072	3.8514
Os01g0212100	3.7715	4.3923	5.0206	12.4426	9.80063	9.7522	5.2898	5.46377	8.8402	13.4011	9.84232	9.4425
Os01g0212400	1.8221	4.0223	7.8666	17.6898	15.6597	7.5897	1.8054	1.72332	1.3866	10.5319	6.07672	5.2091
Os01g0212500	0.3392	0.721127	1.2529	3.2314	3.15956	1.0544	0.0737	0.0885204	0.1675	2.6886	2.57785	1.8802
Os01g0212700	8.0734	8.05309	5.5349	14.9202	15.6794	17.2278	16.869	12.8453	4.1357	15.8975	17.7682	26.5266
Os01g0212900	21.3634	21.4882	22.7497	0.8547	0.765813	0.7145	14.7211	13.5335	13.1727	4.0033	6.73519	8.4818
Os01g0213100	0	0	0	0	0	0	0	0.23553	0.3805	0	0	0
Os01g0213300	0	0	0	2.0615	1.10817	0.3712	0.4068	0.470557	0.524	0.2013	0.424083	0.4519
Os01g0213400	0	0	0	1.0238	1.40703	4.165	0	0	0	1.5923	1.42327	1.2872
Os01g0213800	0	0	0	0	0.070343	0.1546	0	0	0	0	0	0
Os01g0214200	38.6977	43.9768	54.5509	83.5279	73.2829	70.6895	87.0093	79.4645	77.2109	75.312	76.8844	79.3961
Os01g0214300	12.7839	14.2916	18.1303	20.1073	17.9301	14.5533	12.5452	11.0918	10.3397	17.8666	15.3405	11.7648
Os01g0214400	4.6899	4.70877	6.5767	10.8993	11.2186	11.3326	4.7358	4.61191	3.5887	7.7353	7.21635	6.9561
Os01g0214500	3.3647	10.0696	11.1611	6.9444	4.36025	3.1829	2.1925	0.443891	0.2077	18.3055	8.98942	6.6604
Os01g0214600	63.4819	49.251	46.6006	48.662	47.9062	47.343	57.0523	49.0545	37.9645	36.4295	39.9592	41.919
Os01g0214800	1.2183	1.21432	1.1963	4.4263	3.45226	2.2226	0.9214	0.851479	0.6929	3.5419	2.61865	1.9637
Os01g0215000	0.468	0.289224	0	0.4458	0.569019	0.6167	0.0762	0.0263652	0	0.3301	0.911828	1.0721
Os01g0215100	1.6281	1.57437	0	2.1712	0.021712	0	1.0609	0.32994	0	1.9683	0.0669222	0
Os01g0215500	0.2178	0.586286	1.1875	1.4939	1.20646	1.0597	0.1217	0.131112	0.1383	2.0314	1.66795	0.6335
Os01g0215700	0.9352	3.01803	3.3183	3.6156	3.58689	3.5794	1.2098	0.827218	0.7639	2.2612	2.14825	2.072
Os01g0215750	0	0	0	0.3072	0.241152	0	0	0	0	0	0	0
Os01g0216400	0	0	0	0.8536	0.17183	0.0534	0	0	0	0	0.134354	0.1789
Os01g0216500	0	0	0	0	0.319081	0.5399	0.3037	0.204997	0	0	0	0
Os01g0217000	1.9401	3.1139	4.2149	7.2074	6.63344	4.2335	5.1032	5.75566	5.9909	5.7604	3.70056	3.3982
Os01g0217050	0	0	0	0	0.0784146	0.3597	0	0	0	0	0	0
Os01g0217100	3.368	2.65062	0	1.0191	2.55102	2.5903	5.761	4.53602	4.2922	0	0.298896	0.958
Os01g0217400	0.0793	0.0472628	0	0.7251	0.644969	0.6269	0.5425	0.300003	0	0.9107	0.953944	1.2512
Os01g0217500	0.0685	0.044662	0	3.64	3.58892	1.2077	0.3012	0.303837	0.3424	2.6494	1.40132	1.2549
Os01g0217800	10.6918	7.61044	5.6977	16.3398	16.2555	13.9301	11.3379	10.5204	8.2987	15.9717	15.0514	13.0314
Os01g0218032	11.678	13.8243	14.5667	18.3953	17.742	17.611	20.7087	22.276	22.6556	17.5151	17.6704	18.0329
Os01g0218100	2.9731	5.91885	5.9218	2.984	3.22324	3.4985	2.0318	2.03082	1.0473	5.7862	3.55039	2.3623
Os01g0218200	0.114	0.040812	0	0	0.0964656	0.1386	0	0	0	0.1148	0.01435	0
Os01g0218500	2.4498	2.98565	4.1509	22.5377	22.2843	20.6326	1.9696	1.28501	0.9658	19.1877	10.1472	7.8303
Os01g0218700	2.0622	2.09369	7.3099	8.1081	8.63255	8.7137	3.6316	3.38792	3.2392	12.5519	7.25404	5.2846
Os01g0218800	2.6953	1.86287	1.805	3.4703	3.34007	3.3322	2.2147	2.06851	1.7934	4.5656	3.60345	2.97
Os01g0218900	6.7059	8.59167	9.8384	9.769	10.033	10.3331	6.2834	5.98526	5.8538	11.4905	9.58376	8.5205
Os01g0219000	13.1141	11.9394	10.1627	27.2333	25.7216	23.7661	15.6777	8.82321	7.6041	15.5388	17.6097	17.6585
Os01g0219100	13.2034	14.6314	21.4105	18.5814	18.9034	18.9076	12.9052	21.2711	23.1075	17.5932	17.6674	18.4274
Os01g0219200	0.289	0.072539	0	0.7433	0.773859	0.7909	0.3531	0.40446	0.4415	0.2184	0.685349	0.6988
Os01g0219300	0.5801	0.537173	0	7.1996	7.03174	1.4112	0.324	0.168163	0.0921	1.6031	0.0844	0.0844
Os01g0219500	0.2054	0.0640848	0	0.4108	0.531914	0.5932	0.0753	0.220548	0.3423	0.0621	0.244449	0.2875
Os01g0219600	0.105	0.089985	0	5.2801	3.44307	2.5218	0.667	0.33999	0.2333	3.649	1.46748	0.9084
Os01g0220100	0.1742	0.0628862	0	0.2489	0.210546	0.1854	0	0.0587655	0.1451	0.1843	0.271954	0.4876
Os01g0220200	5.2364	5.80509	8.3104	18.0286	17.5777	15.9601	6.1664	4.96735	3.084	23.0344	19.3421	7.9639
Os01g0220300	27.5874	25.3219	21.3635	32.4788	34.4922	38.8102	58.7128	42.3435	35.9461	31.4314	37.2099	37.7261
Os01g0220400	72.9601	42.5617	35.9791	72.8549	83.4526	95.1658	41.9366	36.3179	22.222	108.129	85.6455	74.0631
Os01g0220500	0.3575	0.137637	0	0	1.03708	1.3045	0.3495	0.19607	0	1.0806	0.88863	0.6066
Os01g0220700	0	0	0	0.4716	0.21164	0.0836	0	0	0	0.4988	0.497744	0.49
Os01g0221000	39.0574	37.7793	36.2234	52.3055	56.058	60.2389	53.3227	50.0501	45.952	55.5748	55.175	54.5778
Os01g0221100	4.1865	2.47328	2.2218	5.7818	9.21162	9.6012	3.4079	3.35451	2.0732	4.7051	4.54359	3.6495
Os01g0221300	6.2954	6.89479	7.8167	9.0182	9.01895	9.2669	8.3187	8.37592	8.405	9.0156	9.29179	9.4068
Os01g0221400	45.8445	43.7589	41.6817	21.394	22.1265	30.4368	40.2871	37.9084	36.2139	33.8143	33.491	32.1125
Os01g0221500	2.991	3.18876	4.639	10.9568	8.80945	7.6481	4.0745	4.38206	4.4482	11.4463	10.5542	5.4185
Os01g0221600	0.032	0.604994	0.7101	6.7765	5.76714	3.2349	0.1879	0.082676	0	1.9758	1.88845	1.1744
Os01g0221700	0.3004	1.34241	2.0342	2.8045	2.81987	3.1058	0.3426	0.199051	0	3.3899	2.23706	1.5801
Os01g0221800	1.8746	0.659859	0	5.6043	6.11185	10.3478	2.537	1.73023	0	11.5063	9.70669	7.7804
Os01g0221900	0.5614	0.627626	1.6126	1.6195	1.14287	0.9754	0.0784	0.0493261	0.0297	1.2928	1.01834	1.0069
Os01g0222001	0	0	0	1.9167	1.95566	1.9578	0	0	0	1.1352	0.577719	0.1707
Os01g0222300	0.8684	0.864058	0	2.3029	1.33739	0.8872	1.392	2.02201	2.1997	1.1759	2.09736	2.2278
Os01g0222500	4.4776	3.87265	3.8533	11.0315	11.7863	12.3722	9.0929	8.73508	6.2303	11.5625	11.1121	7.6118
Os01g0222600	7.3003	12.7719	44.2706	47.0805	44.5651	43.5176	15.8565	8.57115	6.3082	64.0693	55.32	32.0207
Os01g0222700	6.6103	9.18642	10.3384	5.5321	5.55602	5.5581	9.9717	9.30445	9.255	6.0753	8.06448	9.2529
Os01g0222800	1.7875	1.70885	0	0.7211	0.82281	2.1741	2.0555	1.50124	1.0514	1.3983	1.42197	1.4986
Os01g0222900	0	0	0	0	0.133722	0.391	0	0	0	0.9328	0.751028	0.4582
Os01g0223000	1.6922	1.51355	0.8333	3.8203	3.84822	5.8143	2.5224	2.48262	2.4441	6.6491	3.03643	1.249
Os01g0223200	3.2307	3.02112	3.0051	24.7015	22.2404	21.8297	2.4911	2.22073	1.9941	20.3105	8.13445	7.7837
Os01g0223300	0.4531	0.737405	0.753	0.2848	0.314087	0.3582	1.3949	1.29273	0.9564	0.6299	0.599933	0.5996
Os01g0223500	0.6729	6.33701	9.4681	6.4834	6.76733	6.8985	1.2215	1.37982	1.3885	14.9931	14.4122	7.7315
Os01g0223600	8.2562	8.35622	8.512	13.2057	13.6719	13.8383	14.1435	12.2062	10.0478	11.6393	11.6779	11.7313
Os01g0223700	2.2148	2.23266	2.3406	2.7109	2.57403	1.7402	0.364	0.196976	0.1742	0.9005	1.49868	1.5564
Os01g0223800	0.5519	0.601508	1.5854	0.5842	0.539949	0.4227	0.9191	0.942868	0.9539	0.8403	1.02881	1.2902
Os01g0223900	0.1148	0.0425908	0	2.9316	1.83102	0.3957	0.2619	0.211091	0	1.3421	0.607176	0.3312
Os01g0224000	1.148	0.729441	0.4111	2.3382	2.04274	1.2439	0.3264	0.363864	0.371	2.2964	1.92252	1.7212
Os01g0224100	4.3356	3.65278	3.5926	3.8758	3.93384	5.0366	9.3718	4.14356	4.1067	5.4097	5.71246	6.1961
Os01g0224166	0.0613	0.0346958	0	0.5608	0.533321	0	0.1199	0.0711562	0.0681	0.7414	0.662427	0.3122
Os01g0224200	0.9858	3.24013	3.8834	3.756	3.54528	3.2771	2.6978	2.05033	0	4.2109	5.71004	7.8943
Os01g0224300	10.8673	12.7418	13.0194	13.089	13.6427	13.8383	14.0437	13.8644	7.86	13.8438	14.4259	24.0565
Os01g0224400	4.5388	4.17971	4.1572	4.8561	5.04506	5.9177	4.6492	4.8315	4.9619	6.453	6.4722	6.9862
Os01g0224500	20.9285	20.7061	17.0272	27.667	27.6874	27.9627	17.6691	17.6678	17.5902	21.1951	24.4127	25.2577
Os01g0224700	0.1337	0.403229	0.5266	1.5279	1.3982	0.5527	0.0261	0.0157383	0	0.2586	0.234096	0.0544
Os01g0225000	6.149	7.01077	7.4488	36.9991	34.687	33.1456	27.6947	27.8853	32.0262	38.0621	32.7601	28.6946
Os01g0225100	8.3233	9.00553	9.1203	12.2468	11.9542	11.6309	7.0246	6.01352	5.886	12.1502	9.67509	9.029
Os01g0225200	3.5536	4.26537	5.412	6.986	6.94236	6.8744	5.4047	5.30059	4.9691	6.9815	6.24383	6.097
Os01g0225300	2.8651	5.14541	7.2843	7.1432	7.18761	7.2723	3.7541	4.07786	7.3119	7.6555	6.63611	5.157
Os01g0225400	10.5826	18.9665	26.613	22.6424	17.1523	16.5014	8.4871	7.9885	6.5318	16.4028	12.2031	10.6811
Os01g0225550	0	0	0	0	0	0	0.086	0.078346	0	0	0	0
Os01g0225600	0	0	0	0	0	0	0	0	0	0	0	0
Os01g0225700	0.7993	0.0455601	0	0.7831	3.41967	3.8886	4.576	2.78389	2.5372	3.1752	3.18555	3.7198
Os01g0226200	23.1697	16.0569	9.724	15.7888	15.9304	29.9536	13.7383	16.7286	18.091	16.5034	18.6331	23.4632
Os01g0226250	26.7607	32.1846	33.4569	38.1969	59.987	68.9739	48.7891	29.7658	26.0339	49.9546	43.023	33.1711
Os01g0226300	53.1942	39.1894	24.1385	107.843	110.236	111.435	112.622	108.03	96.9513	78.3581	88.0627	97.4617
Os01g0226400	0.1733	0.214097	0.4267	0	0	0	0.3049	0.238643	0.1926	0.3562	0.205055	0.1412
Os01g0226450	0	0	0	0	0	0	0	0	0	0	0	0
Os01g0226500	2.5547	3.37776	5.7951	5.277	5.12388	3.4541	4.6771	4.59274	4.423	4.139	3.43239	3.3268
Os01g0226600	0.6533	0.159405	0	1.475	0.263791	0.1987	0.5907	0.273979	0.1815	2.3894	1.75101	0.449
Os01g0226666	0	0	0	0	0	0	0.5863	0.53236	0	0	0	0
Os01g0226700	0	0	0	0.1175	0.0262025	0	0	0	0	0	0	0
Os01g0227100	8.9275	6.98223	6.92	23.541	22.6241	16.4881	5.5633	6.94975	7.2158	18.3598	11.9165	11.8051
Os01g0227200	0.6566	1.88342	2.1825	6.0294	5.05804	3.8066	0.9413	1.28313	1.3374	4.6306	3.68926	1.4928
Os01g0227250	0	0	0	0	0	0	0	0	0	0.105	0.10059	0
Os01g0227300	61.5261	55.015	51.1416	77.7646	80.6912	83.1052	62.4224	66.954	70.3866	69.4489	69.1698	66.3134
Os01g0227350	1.2398	2.19166	2.4617	13.3486	12.2896	10.701	1.759	1.50395	0	12.8612	7.10366	4.7634
Os01g0227400	1.6211	1.60809	1.5966	4.8797	2.91963	2.8918	1.1092	1.46541	1.621	3.4625	3.64209	3.7957
Os01g0227500	2.6733	3.40397	3.4556	12.7423	12.3869	11.1195	1.7506	1.46883	1.1286	12.2812	12.1645	5.7966
Os01g0227700	0.1483	0.0174994	0	2.61	2.57965	1.4427	0	0	0	1.0397	0.858935	0.4528
Os01g0227800	0.1911	0.0621075	0	2.6209	3.73707	4.1499	0.5069	0.438287	0.3033	2.5411	1.29917	1.2227
Os01g0228300	11.2554	10.8296	8.9659	15.0778	16.6635	18.4589	16.9249	17.6415	18.3327	17.425	17.1181	16.2798
Os01g0228400	0.0206	0.0159444	0	0.2827	0.387987	0.401	0.282	0.109698	0	0.3737	0.301223	0.1678
Os01g0228500	58.1447	63.4976	77.8971	65.16	69.4148	79.7313	110.663	107.705	103.377	88.4793	88.8637	101.733
Os01g0228600	7.9352	12.0284	13.876	24.869	22.8539	22.0268	7.3135	7.65039	8.2071	23.6237	23.3596	11.6199
Os01g0228800	0.5727	0.552029	0.4935	2.6402	2.14534	1.9038	0.2985	0.301636	0.3181	2.5155	2.23087	1.4574
Os01g0228901	0.0665	0.236672	0.311	2.0973	1.76801	1.4554	0.117	0.188337	0.2216	1.1413	0.50365	0.4873
Os01g0229100	13.072	14.0914	15.4537	43.1541	38.2413	29.7312	21.5637	20.7037	20.1328	35.5727	25.3114	23.1798
Os01g0229200	8.3762	8.63936	10.5511	18.1494	16.2076	16.1204	10.8844	8.44252	8.1832	14.9433	15.724	16.0847
Os01g0229250	0	0	0	0.2149	0.19255	0	0	0	0	0	0	0
Os01g0229300	3.7325	6.25045	7.2394	3.1797	2.97292	2.9122	3.2467	4.46793	4.9814	3.4908	3.12283	2.6526
Os01g0229400	11.3452	8.28438	7.5942	20.7591	19.5753	18.7828	8.6857	8.95109	9.3934	11.3171	13.565	14.4479
Os01g0229500	12.2032	9.29688	8.3281	18.1187	16.1749	15.6488	12.9648	12.957	12.8209	21.0878	19.8057	14.0434
Os01g0229600	2.0338	2.18508	3.2945	7.2803	4.8412	3.9708	3.505	4.16526	4.5786	7.9589	7.06972	6.8652
Os01g0229700	0	0	0	0.1619	0.141103	0.1292	0.2769	0.131804	0	0.7279	0.533783	0.0721
Os01g0229900	1.2116	1.53376	1.9212	3.0026	2.8287	2.8176	2.359	2.35892	2.3584	2.7773	2.59742	2.2498
Os01g0230200	3.4601	3.13776	1.2673	5.7201	3.34771	2.5737	2.1242	2.09021	1.9697	3.0077	2.9766	2.8237
Os01g0230700	0	0	0	0	0.030793	0.0581	0	0	0	0	0	0
Os01g0230800	0	0	0	0.7903	0.759234	0.7208	0.6275	0.494492	0.2195	0.2388	0.351912	0.553
Os01g0231000	22.503	25.8792	32.4918	119.058	117.896	76.008	14.2652	14.7777	18.5363	88.3795	64.4923	47.6164
Os01g0231500	2.7002	3.35411	3.6317	7.9678	6.88338	5.4976	3.86	3.84754	3.8325	6.644	6.42222	3.9719
Os01g0231600	1.2801	1.16233	0	3.3444	3.55222	3.781	1.9661	2.17265	2.6411	2.4319	2.53536	2.7924
Os01g0231700	195.799	191.321	132.729	212.763	227.202	318.158	289.41	243.212	225.247	193.528	223.017	224.833
Os01g0231800	22.2446	26.7662	27.6727	47.9161	44.7098	34.5007	18.1795	16.6506	13.0318	31.6392	23.4064	23.4064
Os01g0231900	11.9865	13.7017	14.4832	37.869	33.9534	27.6722	17.0584	17.3407	20.1604	23.6157	21.6326	19.7724
Os01g0232000	0	0	0	2.3657	2.32594	0.8932	0	0	0	0.4036	0.57882	0.6117
Os01g0232100	2.3875	0.08595	0	27.3448	26.8488	25.6691	3.4536	0.91392	0.8488	21.7634	17.9454	8.5066
Os01g0232200	0	0	0	0.6581	0.591112	0.4279	0	0	0	0.464	0.25288	0
Os01g0232300	2.9325	4.00968	4.6396	9.3883	9.31853	9.1534	4.3666	4.63771	4.8743	8.6833	7.48304	6.2971
Os01g0232400	12.1762	14.8283	15.8597	27.369	24.8079	20.8687	15.6261	16.7097	20.5292	24.0927	23.9172	22.8986
Os01g0232450	0	0	0	0	0.0895914	0.3177	0	0	0	0	0	0
Os01g0232500	7.9769	8.3907	9.4187	17.6939	13.3315	10.4953	5.2751	5.3169	5.3701	13.6234	13.603	8.513
Os01g0232550	0	0	0	0.4748	0.417824	0	0	0	0	0	0.0152226	0.2819
Os01g0232700	12.3626	9.52755	8.7965	35.8142	34.7686	32.1065	21.0905	20.7285	18.4285	29.9264	26.6267	26.5559
Os01g0232800	80.0502	84.366	86.6696	116.689	112.45	94.1433	82.1501	86.0572	93.3773	111.679	107.264	93.9466
Os01g0233000	13.8683	12.8666	12.6672	54.298	50.7399	39.0273	8.0695	5.94483	5.151	49.1687	38.6898	27.7394
Os01g0233100	0.5066	0.399201	0	2.063	2.20862	2.3491	0.4642	1.49687	1.5126	0.8804	1.24677	1.2893
Os01g0233400	2.5313	0.756859	0	2.1258	0.739926	0.3142	3.9384	3.26214	3.1566	1.2491	3.11289	3.3131
Os01g0233500	0.7061	1.07938	1.2289	3.4788	3.25669	2.9019	1.1899	0.688529	0.6762	1.8838	2.03988	2.1811
Os01g0233800	0.0245	0.0059535	0	0	0.166089	0.4759	0.1912	0.0873784	0	0	0.160829	0.3236
Os01g0233900	18.7481	18.1079	17.0722	17.0422	16.0254	15.9616	13.5544	20.2726	21.0274	18.6005	18.8746	19.6007
Os01g0234001	0	0	0	0.7087	0.554203	0	0	0	0	1.7991	1.37451	0
Os01g0234100	0.8132	1.28342	2.9409	4.9384	4.05058	3.9563	1.0433	0.880089	0.8188	3.902	3.82743	2.3801
Os01g0234200	0	0	0	0	0	0	0	0	0	0	0	0
Os01g0234300	0.2174	0.181312	0	1.7889	2.48098	3.4367	0.4674	0.25894	0	2.2074	1.37222	0.6196
Os01g0234499	0	0	0	0	0	0	0	0	0	0	0	0
Os01g0234700	14.8444	10.3005	6.3352	20.5314	18.8279	17.8739	10.3015	10.9084	11.3795	13.2805	11.9676	10.7797
Os01g0234800	3.4944	4.8559	6.0064	13.4903	10.5503	10.4246	7.7654	7.61006	7.4349	8.5689	8.39853	8.1886
Os01g0234850	127.897	128.225	129.259	57.9112	61.5044	62.9507	133.065	136.527	158.337	72.0282	91.3006	108.119
Os01g0234900	41.15	46.9287	51.0282	31.1754	30.9615	28.4325	52.1727	51.7371	51.2783	35.2921	35.9956	42.4708
Os01g0235100	3.5335	3.87358	4.6747	5.4858	4.43364	4.3617	2.165	1.87392	1.8164	9.5002	9.27232	6.3352
Os01g0235200	2.103	1.91268	1.895	5.5511	4.77244	3.9289	2.119	2.12659	3.637	4.7441	4.58636	3.6637
Os01g0235300	11.2431	10.2145	9.1267	22.1675	20.3272	19.765	15.5	14.0177	13.8001	19.7657	19.3949	17.893
Os01g0235325	0	0	0	0	0	0	0	0	0	0	0	0
Os01g0235350	9.8878	9.44522	9.3955	6.0901	6.3399	6.5968	7.4595	7.50567	8.5856	10.3293	10.0841	9.7483
Os01g0235400	15.9316	23.1289	23.4054	35.179	36.5111	36.5666	36.8928	36.5439	32.2409	35.1517	28.6934	28.237
Os01g0235500	0	0	0	0	0	0	0.0605	0.010406	0	0.5234	0.297815	0
Os01g0235632	0	0	0	0	0	0	0.0381	0.0902544	0.1082	0.1648	0.071083	0.0595
Os01g0235800	23.6645	22.6575	22.477	42.9694	41.1354	40.5562	34.4737	37.4266	37.4869	34.6672	34.6189	33.8883
Os01g0235900	0	0	0	0	0	0	0	0	0	0	0.161978	0.2621
Os01g0236000	8.9652	10.3374	11.4969	13.474	13.4742	13.4785	20.1625	16.2923	12.5888	12.4445	13.5673	13.9436
Os01g0236300	13.4141	10.719	9.7671	24.1984	24.0846	22.86	12.2603	12.2824	12.617	22.6038	22.5463	16.2136
Os01g0236400	1.925	1.58235	0	4.4809	3.23176	1.8731	3.1131	3.14604	3.1497	2.5812	2.36957	2.316
Os01g0236700	1.7404	2.73673	2.9251	7.5596	6.50148	5.8164	1.5532	1.48723	1.3451	7.0624	5.49423	4.3446
Os01g0236800	6.6459	7.61304	9.9924	11.5196	9.41347	8.6463	11.9002	10.806	8.5335	13.5011	8.53168	8.3461
Os01g0237100	2.9409	3.764	9.7434	11.3702	11.4453	11.5722	2.8322	1.09114	0.8649	14.4834	9.62475	6.1638
Os01g0237200	1.1093	0.985058	0	1.7434	1.8819	3.3728	2.7105	1.7111	0.3081	1.1734	0.702189	0.5646
Os01g0237366	0	0	0	1.6771	1.64923	0.8327	0	0	0	0	0	0
Os01g0237400	0.4486	0.352151	0	0	0	0	0	0	0	0	0	0
Os01g0237500	0	0	0	4.0414	1.95138	0.3225	0	0	0	0.8549	0.6947	0.6299
Os01g0237750	0	0	0	5.2017	2.61646	0	0	0	0	4.0012	1.22769	0.8423
Os01g0238200	9.6532	19.1693	20.4669	18.8673	16.3511	14.3498	6.0572	6.84144	10.9895	14.7683	12.3158	10.2517
Os01g0238375	0.312	0.142896	0	0	0	0	0	0	0	0	0	0
Os01g0238500	25.5347	27.7361	28.6931	21.8909	23.1743	24.9908	25.6405	23.6716	21.757	22.9522	21.9551	21.4252
Os01g0238600	126.592	110.809	110.047	179.034	207.442	207.499	165.595	164.422	164.073	160.567	161.041	164.452
Os01g0238700	0.0652	0.0269276	0	0.298	0.29243	0.2907	0	0.108871	0.1207	0.1576	0.119201	0.1106
Os01g0238800	8.6363	9.4982	9.7542	23.0042	21.2915	12.6239	14.5593	15.9993	19.1018	17.2422	16.7203	12.5828
Os01g0238850	0.437	0.268755	0	0	0.245773	0.2657	0	0	0	1.3207	0.744875	0
Os01g0238900	11.7522	10.2387	9.2751	18.7567	19.395	20.432	23.1404	18.4867	17.5804	16.6843	17.3821	17.6727
Os01g0239000	4.427	6.96197	7.0137	21.9706	19.7002	17.4023	2.2822	2.03079	1.0376	20.347	10.7679	6.4843
Os01g0239100	3.9555	3.84938	3.2385	6.2663	5.94433	5.6399	9.9939	9.34182	8.8211	7.3125	7.59632	7.7505
Os01g0239200	1.6698	1.88431	3.1804	15.0171	14.3335	12.0318	2.4943	2.84976	4.0602	12.6074	9.82696	3.7525
Os01g0239300	0.5797	0.617414	0.9685	1.1832	1.27269	1.6114	0.3642	0.366195	0.368	2.3526	0.461302	0.2107
Os01g0239700	4.2274	5.23786	5.6546	9.0138	7.73091	7.5804	2.0527	3.07148	3.8687	5.9298	5.83953	4.7725
Os01g0241000	0.196	0.09996	0	2.8006	2.68334	2.1455	0.2235	0.267008	0.3266	3.1595	1.43865	1.43
Os01g0241100	2.8879	5.82015	6.1137	5.5224	5.49729	5.4492	4.2208	2.26962	1.4093	5.4819	5.48037	5.4677
Os01g0241400	10.81	9.8671	9.4415	13.2749	13.4977	15.7238	10.4231	10.5917	10.9549	11.303	12.3634	14.6481
Os01g0242200	0.5378	0.0602336	0	0.453	0.396561	0.1377	0.1937	0.0712816	0	0.3422	0.0006844	0
Os01g0242300	1.7912	2.52971	2.8538	5.179	4.97617	3.8446	4.9434	4.02648	3.1022	3.4394	4.41201	6.275
Os01g0242333	0	0	0	0	0	0	0	0	0	0	0	0
Os01g0242400	0.0407	0.0404965	0	0	0.321494	0.4459	0	0	0	0	0.051825	0.2073
Os01g0242500	5.3458	7.99254	8.4523	20.6084	15.9401	15.4897	16.7511	15.7608	14.324	18.3118	14.898	13.2318
Os01g0242600	2.8747	4.58283	5.5107	15.796	10.9524	9.6648	3.7932	2.76389	2.7375	16.0862	12.0153	10.1171
Os01g0242800	1.7787	1.32335	0	2.6686	2.32388	0.676	0	0	0	2.688	1.16922	0.9054
Os01g0242900	10.4402	9.32084	6.8059	10.7746	13.6261	14.7295	12.5758	12.4836	12.2839	11.444	12.4898	14.3329
Os01g0243000	1.749	0.405768	0	3.06	3.35791	3.9939	3.3143	2.97768	2.1414	1.4672	2.87477	3.0523
Os01g0243100	1.8632	3.09496	3.1708	7.141	7.14199	7.2649	5.4902	5.60096	6.9102	9.3084	8.66147	5.8855
Os01g0243200	3.3348	4.42435	5.1477	5.0562	5.05793	5.0646	2.8204	2.69966	2.4764	6.622	6.60987	5.6112
Os01g0243300	0	0	0	0	0	0	0	0	0	0	0	0
Os01g0243400	0.5512	0.323003	0	2.0701	2.23288	3.3518	0.5387	0.740798	2.7118	1.4279	2.55667	3.607
Os01g0243450	4.0017	3.91393	1.9605	4.9477	5.18773	5.3637	1.7162	1.83857	1.86	3.1595	2.4216	1.7459
Os01g0243600	1.7133	0.395772	0	1.3872	2.29802	3.2125	0.8373	0.616253	0	3.5385	1.62648	0.7267
Os01g0243700	14.5346	17.7369	24.5418	24.9972	26.6139	26.9219	26.7183	25.5453	23.9255	26.1968	25.4635	19.3438
Os01g0243800	0.4416	0.328109	0	1.3702	1.31677	1.3044	0.4625	0.742938	0.9112	0.8771	1.11221	1.156
Os01g0244000	0	0	0	0	0.03036	0.132	0	0	0	0.0437	0.0407721	0
Os01g0244150	0	0	0	0	0	0	0.2936	0.0989432	0	0	0.220502	0.3568
Os01g0244400	5.5082	5.9067	6.7049	2.6883	3.6598	5.2315	7.864	7.71256	5.5695	3.2922	4.06594	4.9143
Os01g0245600	0.1181	0.0571604	0	0.0675	0.423344	0.9333	1.7886	1.30568	0	0.785	0.790743	0.8413
Os01g0245700	0	0	0	0	0	0	0	0	0	0.7858	0.70722	0
Os01g0246100	8.5476	9.72161	12.8958	10.4	8.48524	7.633	6.3472	7.19369	8.1834	10.7361	8.63397	7.9774
Os01g0246400	2.1431	2.81424	13.9175	64.6122	65.4771	67.3151	3.4563	1.42207	1.0715	107.851	81.6076	33.926
Os01g0246500	3.1646	3.56344	3.746	5.5651	5.23436	4.6878	4.1638	4.15338	3.9215	5.6898	6.26555	6.2779
Os01g0246601	0	0	0	0.2519	0.236821	0.1787	0	0	0	0.1776	0.224516	0.3739
Os01g0246700	2.4528	4.5044	12.0397	13.2996	15.0006	15.3367	1.5368	3.3236	3.7731	19.5411	14.0824	7.4909
Os01g0247500	0	0	0	0.9464	1.06825	1.0844	0.5291	0.508583	0.4953	0.616	1.0448	1.1994
Os01g0247600	6.9538	10.1486	10.3097	8.0341	8.05154	9.0031	8.9892	5.22989	4.2366	13.2884	12.5597	11.1133
Os01g0247700	3.8091	2.81596	0.3607	0.2721	0.308939	0.3564	0.4833	0.869776	0.9156	1.5055	0.6854	0.3356
Os01g0247900	0	0	0	0	0	0	0	0	0	0	0	0
Os01g0248000	0.3965	0.180804	0	0	0	0	0	0	0	0	0	0
Os01g0248300	0	0	0	0	0	0	0	0	0	0	0.109133	0.1421
Os01g0248400	1.1427	1.12099	0	1.5861	1.47741	1.1582	1.3297	0.839283	0.4232	1.1184	1.42714	2.8529
Os01g0248450	0	0	0	0	0.0140304	0.2923	0	0	0	0	0	0
Os01g0248500	0	0	0	1.4951	1.04174	0.889	0	0.0294203	0.0427	1.3022	1.46282	1.4881
Os01g0248600	20.9572	29.2342	30.4819	31.2792	30.7533	28.0531	30.0593	34.4342	38.3924	35.7315	31.3742	30.0873
Os01g0248701	0	0	0	1.1006	1.01107	0.9271	0.1176	0.227254	0.2674	0.8731	0.229618	0.2042
Os01g0248800	0.5057	0.621314	0.6226	0	0.025461	0.123	0.1977	0.0778938	0	1.7119	1.14564	0.2059
Os01g0248850	0	0	0	1.5453	1.68256	1.7539	0.3524	0.148713	0	1.5255	0.924892	0.4587
Os01g0248900	0	0	0	1.2275	2.52963	3.7807	0.3315	0.369872	1.0047	1.1616	1.1183	0.863
Os01g0249100	0	0	0	0	0	0	0	0	0	0	0.0684432	0.0784
Os01g0249200	8.7438	7.99699	6.7576	208.723	158.441	122.179	10.0657	9.22349	1.727	108.059	99.7621	42.7259
Os01g0249300	8.3599	8.36679	8.434	31.7345	29.9552	26.1914	13.9307	10.5742	9.7403	24.5869	21.1832	15.948
Os01g0249700	0	0	0	0	0.0876522	0.2526	0	0	0	0	0	0
Os01g0249800	0	0	0	0	0.568039	0.8185	0	0.626724	1.3084	0	0	0
Os01g0249900	4.0494	0.0850374	0	2.8154	2.15392	1.9802	2.081	2.75231	3.7104	2.1702	1.38571	1.1474
Os01g0250200	1.8465	1.4495	0	0	0.0396758	0.7486	0	0	0	0	0	0
Os01g0250600	15.7474	9.35797	7.7406	24.799	24.7783	24.7332	18.9352	12.9676	12.0202	27.0508	26.926	21.1056
Os01g0250900	3.9765	5.67101	5.749	11.1654	11.211	11.781	4.9431	5.15231	6.3663	10.3053	9.37144	6.6431
Os01g0251000	7.067	7.69395	11.4208	26.819	24.2528	24.0977	14.1413	14.1443	14.2467	20.5362	20.2628	17.0307
Os01g0251100	10.1635	15.2209	18.2943	31.9482	27.2747	24.0671	20.5453	19.2362	18.3489	26.5763	24.9887	19.7917
Os01g0251200	10.2471	10.8453	12.215	15.9308	14.9506	14.2999	13.3418	13.6649	13.7422	19.1607	11.9806	11.7356
Os01g0251400	76.1142	82.0589	82.7712	109.583	101.354	85.5203	55.8851	58.2478	59.2945	92.0205	87.8429	56.9146
Os01g0252100	25.1371	23.5479	23.4572	26.6883	27.5134	27.8093	28.1193	30.9119	32.976	32.3802	28.8864	28.8864
Os01g0252200	10.018	9.98996	7.6811	6.5962	7.83315	10.3674	13.657	13.1703	7.6478	4.8517	9.06049	9.5126
Os01g0252600	1.1352	1.37201	2.0425	4.8908	5.4133	5.7349	1.2375	1.72446	2.2313	5.0673	4.52274	2.8446
Os01g0252900	5.5345	5.3861	4.4745	9.9143	9.7711	9.695	7.6298	7.25476	6.9288	10.486	7.03654	6.475
Os01g0253000	0.0632	0.0221832	0	0.4338	0.31624	0	0	0	0	0	0.07889	0.161
Os01g0253050	0	0	0	0	0.122803	0.1822	0	0	0	0	0	0
Os01g0253100	8.5105	8.95831	10.8188	20.7884	20.2612	19.9367	12.2243	12.9299	13.0933	15.8138	15.7375	14.4271
Os01g0253200	0	0	0	0	0	0	0.4241	0.429485	0.482	0	0	0
Os01g0253300	69.6655	63.1252	61.7283	126.448	113.133	104.867	97.4884	93.0936	83.3116	103.387	98.4584	90.6521
Os01g0253400	0.5532	0.273834	0	0.0486	1.15386	1.1904	0	0.352021	0.8037	1.1833	0.955654	0.8231
Os01g0253500	0	0	0	1.0989	1.67915	2.1259	0.1281	0.0311283	0	2.9056	1.1558	0.8897
Os01g0253600	22.0376	19.6319	19.2565	50.5398	54.2654	58.764	38.9349	37.8825	37.8455	39.082	39.4883	44.1613
Os01g0253800	0	0	0	0	1.16493	1.7439	0.1869	0.0555093	0	0	0	0
Os01g0253900	24.845	20.3607	18.7272	7.9076	8.49118	10.9471	19.9579	19.4847	18.2434	10.0273	12.5383	15.0694
Os01g0254000	82.6414	70.1089	66.8772	107.731	117.758	118.026	108.5	94.6851	91.9749	120.698	119.292	117.174
Os01g0254100	23.6935	27.6515	28.8674	36.5259	31.3858	27.4923	28.8403	28.1214	27.6422	34.1638	33.7609	31.1344
Os01g0254200	56.8266	53.7537	46.9458	83.6742	99.4294	101.763	88.3576	88.8469	91.0461	92.2055	92.0838	91.7227
Os01g0254300	0	0.34945	0.5994	0.2783	0.147256	0.0329	0	0	0	0.0327	0.0760132	0.0826
Os01g0254800	1.2423	1.84414	2.0984	6.4726	5.85055	3.4083	2.4284	1.04532	1.0271	5.1693	4.5847	2.4999
Os01g0254850	0.5861	0.356349	0	0.1489	0.0951471	0	0	0	0	0	0.190148	0.1989
Os01g0254900	58.9737	59.7545	75.241	90.3794	84.3524	76.5877	70.463	71.6558	82.2729	82.4561	76.7705	71.9467
Os01g0254950	0	0	0	0	0.0589852	0.1234	0.5454	0.167438	0	0.4906	0.13062	0.0516
Os01g0255000	17.3873	20.5822	22.9533	65.4235	50.5487	43.6129	32.6332	26.9122	24.1827	49.276	47.3228	35.2244
Os01g0255100	0.0737	0.0026532	0	0.2106	0.176615	0.1344	0	0	0	0.2672	0.32649	0.375
Os01g0255700	0.1296	0.0287712	0	0.6665	0.507712	0.3152	0.0633	0.206612	1.0797	0	0.061512	0.066
Os01g0256300	0	0	0	0.2177	0.353517	0.4633	0.1862	0.068894	0	0	0	0
Os01g0256400	46.2592	42.6665	41.6532	72.3753	61.3791	60.7021	55.7806	54.5069	52.7976	59.5757	64.0637	64.0999
Os01g0256500	1915.33	1706.08	1576.74	609.166	602.37	566.954	870.374	818.597	782.168	675.144	891.112	965.815
Os01g0256600	30.2406	24.8041	22.2339	73.8549	71.7037	71.5166	66.1626	58.6338	57.8618	54.5865	58.4348	61.7129
Os01g0256800	2.1492	2.48422	4.1553	9.6785	7.85621	7.1227	3.1863	3.24772	3.2852	8.9112	6.99398	4.3025
Os01g0256900	26.1878	21.6076	17.2595	23.6451	25.5328	39.5078	35.8866	24.1596	23.981	22.0664	22.8677	30.1601
Os01g0257100	2.6295	3.57156	4.7657	30.8078	25.1353	19.8991	3.0698	3.02719	1.2172	29.0522	23.2042	13.161
Os01g0257300	5.7222	5.42094	5.3032	2.3518	1.0755	0.9384	2.388	1.86047	1.6429	3.4979	3.51734	4.7126
Os01g0257400	11.905	10.7332	10.6102	23.3603	23.8489	24.5911	25.8249	26.526	27.2023	26.0229	24.8478	22.577
Os01g0257900	0	0	0	0.4037	0.440293	0.4669	0.1351	0.108357	0.0853	0.4084	0.339185	0.2814
Os01g0258100	0.4187	0.380819	0.3046	1.8708	1.64467	1.4351	1.0603	0.439734	0.3806	0.9664	1.18654	1.4918
Os01g0258600	11.5237	11.6454	14.0071	18.1745	16.3051	16.2333	10.6932	10.1459	9.8047	16.8418	16.8258	16.6317
Os01g0258700	48.7612	46.0693	40.5791	51.0863	50.3234	50.1715	65.6198	65.8246	65.9075	54.1106	55.3197	58.7608
Os01g0259200	4.3277	4.44866	4.451	12.774	11.7728	10.0384	2.927	1.61318	1.3592	12.1419	10.0389	7.6958
Os01g0259300	1.0281	1.70008	1.7259	11.3247	9.16889	6.2522	0	0	0	8.5878	5.05029	2.8544
Os01g0259400	0.5376	0.520127	0.503	2.5933	2.56475	2.2493	1.4083	1.40957	1.4096	2.5219	2.27495	2.0031
Os01g0259600	9.4934	12.6458	14.1429	20.6866	18.2589	16.4571	11.2992	11.8688	12.9502	18.8576	19.1639	19.8424
Os01g0259900	0.1912	0.329443	1.3337	0.7284	0.674403	0.465	0.6229	0.470714	0.2832	0.3082	0.583324	0.6487
Os01g0259933	3.1338	6.34592	7.716	11.1235	10.7314	10.6321	4.7558	3.53477	3.39	14.1579	12.4686	6.5484
Os01g0259966	0	0.677611	2.519	0.4455	0.973719	2.1331	0	0	0	0.9424	0.414656	0
Os01g0260000	0.0882	0.0817614	0	1.059	1.34036	1.5561	0.5606	0.10315	0	1.0134	0.287354	0.2695
Os01g0260100	0.1726	0.037109	0	0.8547	0.442216	0.3148	0	0	0	0.1912	0.271316	0.3806
Os01g0260500	0.0635	0.0282575	0	0.3445	0.117083	0.0675	0.0388	0.0885336	0.0969	0.3644	0.34963	0.1534
Os01g0260700	44.188	47.6526	51.2442	73.9927	75.1112	76.6182	51.7957	50.2728	48.5416	62.2677	57.6873	56.8083
Os01g0260800	12.9443	12.4497	11.4765	40.0448	32.4731	30.0426	6.7903	6.82732	6.9926	21.3923	19.7601	14.4468
Os01g0261100	22.7368	17.6643	14.462	35.2214	34.2809	33.5299	34.0526	37.5548	39.0486	35.6776	34.3926	34.2854
Os01g0261200	16.9247	20.7097	34.208	49.3468	48.6978	43.1662	46.8128	45.8832	33.3408	44.4964	52.6881	56.4202
Os01g0261500	3.4263	2.56526	2.1217	4.9718	5.09353	6.6625	3.5494	2.89494	0.889	4.4896	4.44306	4.3234
Os01g0262401	0	0	0	0.8643	0.287812	0	0	0	0	0	0	0
Os01g0262500	18.438	9.94442	6.6085	3.935	4.34944	5.4643	8.9538	12.4018	17.9564	4.303	5.99008	6.6527
Os01g0262600	9.4066	8.98857	7.6125	18.994	20.6261	22.8524	20.2319	20.604	20.6097	16.8854	18.3621	18.8361
Os01g0262700	6.0946	6.59114	6.6693	19.3757	18.2043	15.3913	8.6252	7.97469	7.9701	20.186	14.7779	13.0981
Os01g0263300	1.2138	0.771977	0	7.2954	4.91047	4.4289	1.416	1.60295	1.74	5.8225	5.66428	3.2287
Os01g0263400	0.1234	0.248972	1.12	0.9166	0.838914	0.7127	0.3165	0.343956	0.4454	0.7271	0.427465	0.3454
Os01g0263500	10.4568	11.8181	12.5544	14.8022	14.5398	14.4111	11.8661	12.2856	12.9123	15.8123	15.9397	16.5444
Os01g0263600	1.7153	1.79933	2.0501	3.9215	2.21019	2.1929	1.2605	1.85562	2.4343	2.2857	2.53594	2.6257
Os01g0264000	0.2639	0.14145	0	0.2011	0.19613	0.1783	0.086	0.035518	0	0.1773	0.173408	0.1493
Os01g0264400	12.6452	13.6312	14.0783	29.2229	25.6648	21.7322	14.0793	11.3664	9.9563	16.7501	15.9148	11.5297
Os01g0264500	17.0127	19.1567	21.5647	38.4611	32.543	31.1907	21.1243	17.9162	17.641	28.9475	25.4097	22.3224
Os01g0264600	0.8311	0.86743	1.0625	1.0961	0.397546	0.0778	1.2497	1.25527	1.598	0.0773	0.234707	1.0087
Os01g0264700	55.6086	48.0706	39.2217	56.3989	55.6228	54.9007	46.6151	44.816	44.7293	44.6895	44.3249	41.8408
Os01g0264900	39.7911	23.5568	12.0875	48.8311	62.8124	81.4976	51.0148	51.264	51.2887	41.2343	57.2314	59.6218
Os01g0265000	4.8008	1.37783	0	7.3406	7.4527	7.4693	2.59	2.28927	0.9005	5.9549	4.81466	3.5544
Os01g0265100	2.578	2.15535	1.2695	32.4802	26.7483	18.534	2.4078	2.10501	2.1004	19.8085	16.2962	10.2643
Os01g0265200	280.69	287.623	289.239	68.3796	69.4177	72.0348	126.105	155.586	204.721	78.6931	131.927	133.63
Os01g0265400	0.4872	0.382342	0.3731	2.2957	1.86571	1.6044	0.755	0.736507	0.7328	1.0416	0.905707	0.7985
Os01g0265700	10.0942	12.422	12.5317	18.3542	17.7949	17.3536	10.3242	8.76233	6.0568	14.8298	14.2479	11.0998
Os01g0265800	29.739	25.5814	16.1076	33.0798	33.6839	35.1003	29.6143	28.8538	26.1418	32.3778	26.0805	23.3299
Os01g0265900	7.3527	5.14887	2.9095	19.6908	15.6939	13.5418	9.1886	9.15727	7.9354	15.8737	15.876	15.9326
Os01g0266000	8.8937	7.68048	6.9921	20.6341	20.6783	20.8841	12.2647	12.4404	14.3321	18.577	17.3855	16.3746
Os01g0266100	3.9788	4.04743	7.2468	4.2365	3.13463	2.8505	2.9833	2.73553	1.8772	3.097	2.75806	1.3317
Os01g0266200	2.7896	5.09196	5.2573	6.712	6.34786	4.7751	2.5078	2.64046	3.9984	5.3295	4.02968	3.4884
Os01g0266400	17.4288	13.1271	6.5934	19.4035	19.3322	19.1	76.3036	18.756	14.6234	19.9736	74.9455	75.2217
Os01g0266500	15.1108	16.8485	17.048	21.1553	28.9463	32.4139	22.3459	22.2538	16.2075	22.0593	22.3729	22.3873
Os01g0266600	38.7853	39.9835	40.5551	64.3704	55.1334	52.2484	40.3569	39.9865	39.9374	65.9294	65.8869	51.7765
Os01g0266800	2.4047	1.26665	0.6125	1.8957	1.24713	0.7396	1.3778	0.963593	0.522	1.1362	1.5034	2.5324
Os01g0267050	0.2312	0.205306	0	0	0	0	0	0	0	0	0	0
Os01g0267100	5.2453	5.29455	5.3007	9.572	9.44372	8.9039	6.6105	6.74878	7.4336	8.7758	8.4572	7.8415
Os01g0267200	35.9264	35.1125	26.782	78.5326	79.0294	79.6293	40.0158	39.1566	39.0394	64.0743	61.5716	61.4619
Os01g0267300	0	0	0	0.4382	0.511801	0.5828	0	0	0	0.1159	0.351655	0.3577
Os01g0267400	1.7124	5.4673	5.8251	4.8935	4.99768	5.152	1.894	1.99577	2.4532	6.4287	6.23707	5.8261
Os01g0267600	10.5011	9.2977	7.9187	10.2935	10.1308	9.9701	10.147	11.0465	11.6002	8.6807	8.75794	9.5024
Os01g0267800	1.2657	0.553111	0	1.492	1.31147	0	0.4639	0.578181	1.0107	0.0478	0.017925	0
Os01g0267900	40.8362	47.9878	48.3091	85.9904	81.5463	79.0789	49.1441	46.4685	37.8547	58.1642	56.3665	51.25
Os01g0268000	0.4953	0.207035	0	0.6228	0.413539	0	0	0	0	1.3174	0.862771	0.5546
Os01g0268100	0.0939	0.0771858	0	0	0.538835	0.5708	0.0918	0.068391	0	0.2648	0.309999	0.3822
Os01g0268300	5.818	8.1567	8.4606	15.753	13.8535	12.4495	7.1616	6.41911	5.171	9.4737	9.32654	8.8656
Os01g0268600	0.3627	0.0369954	0	0.2262	0.358982	1.0027	0.1773	0.0923733	0	0.3987	0.368127	0.2686
Os01g0268700	0	0	0	0	0	0	0.0758	0.0537422	0	0	0	0
Os01g0268800	9.4344	12.1265	13.1172	22.775	21.4551	19.579	14.2512	14.064	12.534	24.6466	19.9753	18.1677
Os01g0268900	3.5426	3.13189	1.5293	9.7292	12.0576	12.3106	6.7903	4.86905	4.1403	10.5684	8.7092	5.7141
Os01g0269000	15.089	11.6417	10.3796	18.577	18.5883	20.8271	26.4558	21.9181	21.4473	23.9364	24.31	25.2756
Os01g0269100	9.1218	9.77032	10.406	16.3413	16.742	17.6858	14.5181	15.4782	16.6757	18.6318	17.0649	15.7568
Os01g0269500	0.6566	0.711644	1.2126	0.4776	0.483302	0.5627	0.0146	0.22594	0.2653	0.6315	0.448895	0.4254
Os01g0269550	0.5917	0.446142	0	0.4784	0.57311	0.6319	0.1693	0.122763	0.1122	0.9248	0.897527	0.6465
Os01g0269800	0	0	0	0.4848	0.119136	0.0688	0	0	0	0	0	0
Os01g0269900	1.288	1.83335	1.938	1.6086	1.60951	1.6246	0.8859	1.23471	1.2455	2.8837	1.72383	1.4812
Os01g0269950	0.1101	0.083676	0	0	0	0	0	0	0	0	0	0
Os01g0270100	158.995	156.181	154.258	150.562	151.043	155.181	112.387	113.652	114.29	137.603	141.133	149.527
Os01g0270300	6.1878	7.29191	8.8104	10.9668	12.731	15.1277	12.4626	11.006	8.7842	10.2012	10.9846	12.0576
Os01g0270700	0	0	0	0	0.0071064	0.3384	0	0	0	0.5046	0.281307	0.1983
Os01g0271000	12.3447	12.6166	13.0347	21.0034	24.5977	24.8312	11.9731	11.0804	9.8115	20.3203	20.5967	20.784
Os01g0271200	4.2265	4.29702	4.3656	8.9318	8.82807	5.968	7.6375	6.76228	6.2074	8.4498	8.34715	7.346
Os01g0271400	6.2462	17.3544	17.5121	30.6438	26.7996	25.6187	8.5561	7.9784	5.9771	29.7651	24.4449	18.6583
Os01g0271500	24.498	24.2818	19.5838	52.1704	41.2509	39.997	27.1392	26.2566	25.8675	40.3875	32.6162	29.8857
Os01g0271700	6.9556	6.19999	5.2065	12.1714	12.3716	12.6634	6.9664	7.01064	9.7311	11.2122	10.3107	8.8948
Os01g0272600	2.0677	1.94695	1.8513	2.8291	2.7763	2.5148	2.3579	3.28603	3.6895	4.7345	4.17101	2.9342
Os01g0272700	0.5234	0.192088	0	1.1966	0.420608	0.2728	0.3654	0.22874	0	2.3503	1.48456	0.2284
Os01g0272800	0	0	0	0	0	0	0	0	0	0.0784	0.0392784	0
Os01g0272850	0.7533	1.03905	1.3248	3.7313	3.93008	4.232	0.1753	0.131898	0.0797	4.9006	2.48364	1.3146
Os01g0273000	74.3675	54.1433	25.8681	75.4701	105.619	106.234	76.6143	82.5007	88.8015	53.4222	66.2057	81.8933
Os01g0273100	4.6732	4.6794	4.7559	28.9883	25.3902	23.7962	7.4301	10.18	13.6375	23.88	16.9341	11.6081
Os01g0273150	0	0	0	0.2476	0.894979	1.0538	0.2117	0.305832	0.4011	2.3569	0.737965	0.441
Os01g0273200	0	0	0	0.1898	0.257869	0.3365	0	0	0	0	0	0
Os01g0273300	12.0996	13.5047	14.6404	18.9541	18.7525	18.7496	15.7769	15.0091	14.7379	20.8302	19.3327	17.4344
Os01g0273500	7.9604	10.9772	11.8331	13.63	9.12822	6.9902	9.6209	11.8194	12.7706	11.2612	10.9984	10.8947
Os01g0273800	94.6696	90.3987	84.806	56.3577	57.0424	79.9692	130.386	121.835	117.211	66.9703	72.9223	79.7428
Os01g0273900	0	0	0	0	0	0	0	0	0	0	0	0
Os01g0274100	0	0.0325752	1.3573	4.3876	2.44036	1.7383	0	0	0	2.5177	1.87353	0.8314
Os01g0274300	0	0	0	1.7608	0.74834	0	0.7971	0.499782	0	0	0.102656	0.2767
Os01g0274500	0.1897	0.0745521	0	0.3615	0.596151	1.0769	0.6182	0.255935	0	0	0.370886	0.6439
Os01g0274800	8.1715	7.02858	7.01	9.5096	9.46735	9.4439	10.6252	10.4939	8.7499	9.6557	8.49888	6.5872
Os01g0275200	0	0	0	0	0.164841	0.2509	0	0	0	0	0	0
Os01g0275300	17.0026	23.3156	38.9991	38.5634	41.9333	43.862	20.0299	20.1195	21.4748	46.4129	24.8953	23.5947
Os01g0275500	0.1512	0.0205632	0	0	0	0	0	0	0	0	0.0444867	0.1731
Os01g0275600	37.8368	42.9829	65.6535	95.3452	90.6429	75.7522	59.8976	59.898	60.0888	90.6933	71.5366	67.8877
Os01g0275800	0.1739	0.088689	0	1.5904	1.84812	1.8614	0.714	0.480664	0.2319	0.8411	0.628911	0.5666
Os01g0275900	1.6774	1.05836	0.8938	9.7011	7.36929	6.8815	0.6852	0.562974	0.5285	7.2036	7.00416	3.4406
Os01g0275950	0	0.397479	4.8473	3.4486	2.93582	0.9951	0.2999	0.284197	0.2272	0.8037	0.688003	0.6767
Os01g0276000	60.405	81.0102	96.5545	113.643	119.293	120.627	129.514	115.779	109.921	127.751	124.134	123.393
Os01g0276033	0	0	0	0	0.128696	0.2185	0	0	0	0	0	0
Os01g0276066	1.3618	0.883808	0	5.4481	3.72484	0.8281	0.0832	0.173149	1.0401	0.7203	0.710165	0.6932
Os01g0276100	22.7484	23.2831	23.7188	53.2567	47.7514	46.8253	34.8106	34.6887	34.5944	57.0093	49.3502	47.5653
Os01g0276200	15.5564	15.1489	13.9456	38.6237	37.486	36.7556	19.2244	18.9787	18.6192	34.9882	32.7018	22.8267
Os01g0276300	169.314	144.282	68.7844	31.9635	40.4095	42.6411	79.6132	52.81	48.4829	35.4713	45.0223	57.58
Os01g0276400	11.5439	14.0626	18.2248	23.0591	20.8343	20.5705	20.3172	16.8386	14.7426	14.42	15.3877	18.8185
Os01g0276500	28.7626	19.2524	18.1957	38.3011	44.5406	44.8898	54.0919	52.4107	36.7601	34.3673	34.3763	37.3594
Os01g0276600	12.8555	12.313	12.0335	15.6511	14.3173	13.6925	21.4871	13.5754	12.2119	12.967	13.1138	14.1324
Os01g0276700	6.1308	6.1308	10.5971	13.5204	8.32583	8.3102	5.0239	4.30084	3.4171	12.5032	10.7313	10.6122
Os01g0276800	23.7944	25.8729	31.7275	45.2587	43.5581	41.1707	35.8828	35.7463	33.4008	44.8672	44.0401	37.1375
Os01g0276900	1.0877	0.509671	0.2678	9.1179	7.33069	6.6148	1.5593	1.24731	0.7251	13.3259	12.1539	8.0466
Os01g0277100	1.6608	1.35189	0	2.8477	1.15324	0.8978	2.8859	2.13559	0.3075	0.3347	0.698185	1.5968
Os01g0277500	1.5002	3.91325	4.2176	4.4536	4.40892	3.9217	3.8519	3.68705	3.3335	6.0098	5.55328	3.4876
Os01g0277600	2.6881	2.57189	2.486	7.5243	5.39709	4.2263	3.3323	3.57626	3.5838	6.5632	6.50078	3.5909
Os01g0277700	19.1273	25.2266	26.676	42.3514	41.5142	32.2651	27.0624	23.0721	19.2689	37.4627	32.5369	31.6813
Os01g0278000	21.9785	20.5044	17.6302	14.6645	20.915	21.8325	117.763	107.219	26.0754	26.0305	65.654	90.459
Os01g0278050	0	0	0	0.3556	0.726762	1.0404	0	0	0	0	0	0
Os01g0278100	0	0	0	1.9754	1.74687	1.5629	0	0	0	0.5893	0.586908	0.5864
Os01g0278200	5.0532	4.92103	4.6563	7.9205	6.2984	5.8515	2.3069	2.22657	2.1179	5.4873	5.39692	5.2674
Os01g0278466	5.3641	6.53127	10.5058	21.7389	23.2851	23.7237	7.6261	9.35552	11.648	23.8768	23.2197	22.8355
Os01g0278600	2.1934	2.15728	1.1614	4.8526	4.40542	4.1593	2.5588	2.66459	2.9871	4.2485	4.3051	4.3697
Os01g0278900	7.6839	22.0582	25.1922	62.4993	59.3686	56.9583	11.7794	9.45439	9.0759	41.3634	35.7946	26.5134
Os01g0278950	0.0421	0.0157033	0	0.698	0.610409	0.3585	0.1441	0.139921	0	0	0.0129987	0.0429
Os01g0279000	0.0685	0.0208925	0	0.5675	0.471593	0	0.0335	0.015946	0	0	0	0
Os01g0279100	10.1541	17.0381	64.7892	113.192	104.766	91.5858	8.1389	7.89825	6.5557	109.398	64.0884	38.2681
Os01g0279200	26.5205	29.6424	32.3125	49.0348	47.4472	44.3928	31.4533	28.8969	28.1884	50.2757	45.7297	38.9107
Os01g0279300	103.444	82.7843	79.8868	163.656	164.023	171.001	126.276	114.805	109.531	140.004	137.446	133.393
Os01g0279400	0.4516	0.89255	0.9383	5.098	4.15416	3.6392	1.0484	0.0429844	0	4.0611	3.22224	1.7816
Os01g0279500	0.0833	0.0039984	0	0.1745	0.1208	0.0844	0.1492	0.052966	0	0	0.154969	0.3391
Os01g0279700	2.0154	3.42678	5.7198	11.6887	11.6403	11.5597	0.8917	1.00298	1.1785	15.2097	11.109	5.3993
Os01g0279800	15.2293	13.5457	12.8242	43.3693	42.2834	38.2229	21.2812	23.4707	23.6355	34.4825	29.3992	27.094
Os01g0279900	8.9246	10.0452	10.441	21.3215	18.7867	17.7312	10.1046	9.96674	9.3301	14.7436	14.6834	14.2769
Os01g0280000	24.2946	27.0888	30.8078	27.4172	27.5398	27.7036	24.3773	25.1005	25.4934	29.1	26.6639	24.6464
Os01g0280200	1.0486	1.00666	0	0.6392	0.753611	0.8077	0.6149	0.615657	0.699	0.9296	1.08215	1.3877
Os01g0280400	3.8486	3.74304	3.6211	10.4008	9.9683	8.1245	4.5677	4.47257	4.3368	9.1395	6.49322	5.0932
Os01g0280500	1.8693	1.67409	1.6055	3.1306	4.77443	5.9746	1.6146	1.62722	1.6421	1.0511	1.40303	1.8145
Os01g0281000	2.1504	1.32865	0.8207	10.8894	10.6417	8.5526	3.4681	2.44782	2.413	11.3613	9.54955	8.0124
Os01g0281100	0.6424	0.0796576	0	0.4895	2.0462	2.381	0.7773	1.35888	1.4953	3.5502	1.53788	0.9965
Os01g0281200	0.0293	0.01465	0	0.4013	0.334636	0.2491	0	0	0	0	0	0
Os01g0281301	2.8492	2.7289	2.0878	2.1712	3.24737	4.0428	2.2544	2.23665	2.1856	3.8547	4.44721	6.2153
Os01g0281400	25.501	31.2914	32.2655	64.8567	50.1296	47.3035	43.882	41.5689	36.7867	51.6213	45.0086	41.3051
Os01g0281600	1.0348	0.976851	0	3.7099	3.90333	5.6637	0.8735	0.773921	0	0.9667	1.59659	2.2984
Os01g0282800	5.9025	7.1775	7.3367	46.3815	44.4076	30.0683	18.6734	19.1191	19.4513	26.3379	21.5718	21.3938
Os01g0283000	0.8808	1.50876	2.6801	5.281	5.22569	3.4967	2.6964	2.60041	2.3448	3.1343	3.0106	2.9437
Os01g0283100	63.8091	90.4583	94.6888	138.651	136.962	127.462	102.614	95.9364	83.6966	119.115	102.851	99.59
Os01g0283300	32.036	43.5804	57.2421	324.843	233.224	200.697	25.1861	24.9949	14.5644	270.819	269.312	120.192
Os01g0283400	0.2642	0.155085	0	0.8055	0.585262	0.5356	0	0.20021	1.0764	1.3844	1.3002	1.1657
Os01g0283500	7.443	9.48419	10.5404	17.9609	18.0531	18.2528	18.1634	19.948	28.023	25.9071	20.5363	19.9329
Os01g0283600	11.6274	13.0157	14.1243	10.5856	6.86344	5.9445	15.3877	18.8697	20.1772	5.7224	6.62717	19.4311
Os01g0283700	0.4525	0.028055	0	2.0218	1.90706	1.3508	0.2412	0.201643	0	1.1438	1.03734	0.5025
Os01g0284300	0	0	0	0	0	0	0	0	0	0	0	0
Os01g0284500	6.493	4.35898	3.8288	2.869	2.77876	2.389	1.5999	1.68318	1.6973	1.5172	1.93237	2.9439
Os01g0284700	17.707	17.6061	17.1524	40.6182	41.2257	46.8812	32.181	27.1329	22.8843	33.9315	34.0475	34.3759
Os01g0284900	0.7315	0.7315	0.4093	2.0143	1.73994	1.1727	2.2423	2.13982	2.0686	1.9294	1.87531	0.7785
Os01g0285200	0.0983	0.13631	0.6051	0.2247	0.099086	0.0512	0.1098	0.0508374	0	0.034	0.0399184	0.1573
Os01g0285300	1.0422	0.62532	0	6.4669	4.19359	3.8388	2.6194	1.97458	1.6541	5.8318	3.47485	1.3338
Os01g0286000	3.2147	4.04423	6.1563	7.1451	6.7465	5.9517	3.98	2.90713	2.1429	3.4979	4.70206	5.1634
Os01g0286100	3.2737	4.11098	6.8983	4.7292	5.15825	5.3251	5.7713	5.95808	6.1361	5.3904	5.85893	6.0724
Os01g0286200	0.0541	0.0507458	0	0.2678	0.171928	0	0.0881	0.078409	0	0.1961	0.233435	0.2752
Os01g0286500	1.878	0.570912	0	1.2522	0.85367	0.7614	3.2123	3.79103	3.9121	0.7568	0.841353	1.1949
Os01g0286600	4.979	4.93436	4.7101	9.0162	9.01683	9.0197	6.557	6.99736	7.2202	10.0113	10.0687	10.1639
Os01g0286900	1.5864	2.0276	2.17	4.567	2.7311	1.6436	2.7566	2.18413	2.0236	3.3386	5.83907	6.1608
Os01g0287400	0.9539	0.760258	0	3.0729	2.48041	2.1095	0.0848	0.050456	0	1.5726	1.41094	1.0594
Os01g0287600	0.8611	0.0180831	0	1.3124	0.528897	0	0	0	0	0.2892	0.146914	0
Os01g0287700	1.0528	0.92636	0.8767	5.8046	5.66793	4.0296	0.7869	1.54419	1.548	3.706	2.41381	2.1435
Os01g0287900	1.0843	0.817562	0	0.4507	0.105464	0	0	0	0	7.5081	5.38204	0.3011
Os01g0288200	0	0	0	0.1061	1.23371	2.5953	0	0	0	0	0	0
Os01g0288700	0	0	0	0.7014	0.635084	0.5597	1.7243	1.17672	0.767	1.5765	0.65371	0.5466
Os01g0289600	2.1179	0.258384	0	6.1666	4.29956	3.4994	0.2344	0.274282	0.6216	4.7829	4.18036	1.017
Os01g0289732	0	0	0	0	0	0	0	0	0	0	0	0
Os01g0289950	0.1162	0.0589134	0	0	0	0	0	0	0	0.0281	0.205413	0.3312
Os01g0290000	29.7335	31.9738	34.5827	135.977	130.987	95.7297	20.4608	18.4146	16.939	119.399	68.3016	60.4631
Os01g0290100	42.3464	48.833	49.0405	61.6597	63.7842	74.231	63.168	63.6337	64.1695	59.7682	62.747	63.0344
Os01g0290600	1.7287	1.20663	0	6.8579	6.98776	7.4619	0.4307	0.390308	0.3389	5.6961	2.30124	1.9324
Os01g0290650	0	0	0	2.6966	1.4891	0.913	0.2446	0.61779	0.9134	1.3829	0.870498	0.6914
Os01g0290700	2.7655	2.24139	1.1916	2.766	3.08435	3.4477	3.987	3.56123	2.2276	2.1733	5.09343	5.8418
Os01g0290800	4.9379	6.19277	6.985	18.4255	12.6283	10.048	5.1744	6.79166	6.8047	12.0831	11.1424	7.9752
Os01g0290901	0.5294	0.312875	0	2.0172	2.04689	2.1463	0.345	0.383151	0.3921	6.8272	1.43371	0
Os01g0291500	0.1828	0.138562	0	2.1935	1.883	1.8153	0.6847	0.35111	0.1015	0.2578	0.65868	0.8062
Os01g0292200	11.4951	11.5173	12.552	9.7821	8.87304	8.1412	7.8952	8.02724	8.4408	10.1071	11.0562	13.0822
Os01g0292250	0	0	0	0	0	0	0	0	0	0	0	0
Os01g0292700	0.2949	0.349448	0.363	1.9099	1.70954	0.7173	0.3843	0.163712	0	3.0895	2.1983	0.7504
Os01g0292900	4.5269	2.99866	2.607	11.0858	10.6865	9.2199	5.0396	5.02529	4.9782	8.868	6.68676	5.9519
Os01g0293000	0.5794	0.158756	0	2.9435	1.21696	1.1745	0.3461	0.185164	0	0.934	1.06834	1.0813
Os01g0293100	0.6555	0.483759	0	0	0.002622	0.038	0	0.0568113	0.2081	0	0.004293	0.0318
Os01g0293200	2.1964	2.16093	1.5271	4.0456	3.98685	3.9862	3.8486	2.51787	2.162	3.4946	3.43477	3.3133
Os01g0293501	1.7577	1.64169	0	1.0046	0.706234	0	1.3499	1.63443	1.8133	0	0.723812	0.8947
Os01g0293800	0	0	0	0	0	0	0	0	0	0	0	0
Os01g0294500	0.1427	0.0639296	0	0.5981	0.545518	0.1157	0	0	0	0.6326	0.122724	0
Os01g0294700	0.3413	0.251879	0	1.3003	0.814717	0.6918	0.0741	0.0064467	0	0.3209	0.282272	0.1544
Os01g0295600	0	0	0	0	0	0	0	0	0	0.0761	0.069452	0.0641
Os01g0295700	15.5319	14.6156	13.1765	7.6641	7.07585	4.8629	13.5578	7.06461	6.4923	11.75	12.1879	13.9956
Os01g0295900	2.2978	2.66936	3.1762	5.1148	6.64356	8.6292	1.8125	1.66281	1.5675	7.7004	5.76178	4.0218
Os01g0296000	1.2903	1.68821	2.5416	3.4135	4.02558	4.9323	3.3512	3.39334	3.5225	3.6549	3.52478	3.4904
Os01g0296100	18.1505	17.9613	16.6721	19.6097	19.5235	16.4185	18.6076	18.5832	18.5789	18.125	19.2212	20.1512
Os01g0296166	0.0602	0.0179396	0	1.4802	1.30726	0.9889	0.1177	0.529454	0.5353	0.4733	0.44512	0.4292
Os01g0296450	0	0.500314	0.8256	0.9397	0.468054	0.2368	0	0	0	0.3923	0.285202	0
Os01g0296700	0	0	0	0.7881	0.702076	0.0335	0	0	0	0.8336	0.260531	0.2246
Os01g0296900	0	0	0	0.0514	0.0104342	0	0	0	0	0	0	0
Os01g0297200	0.8687	1.36254	2.691	4.9331	4.78901	4.4991	0.2191	0.0718648	0	8.3345	5.75736	2.3964
Os01g0297700	4.2407	5.63015	7.831	9.6948	9.77994	9.8857	3.9879	2.22998	1.8203	6.9136	6.39631	6.3121
Os01g0297950	0	0	0	0	0	0	0	0	0	0	0	0
Os01g0298301	3.4031	3.1317	2.9005	7.5406	7.58786	7.8323	7.4713	7.48834	9.3649	6.393	6.53534	8.0481
Os01g0298400	0	0	0	0	0	0	0	0	0	0	0	0
Os01g0298500	0	0	0	0	0	0	0	0	0	0.0959	0.0839106	0.0808
Os01g0299100	0.3569	0.228773	0	17.5441	16.6215	7.2933	0.9071	0.072568	0	7.5949	5.36324	3.9244
Os01g0299150	1.1159	0.0792289	0	0.1962	0.367272	0.7308	0.0839	0.239492	0.3814	2.9056	2.68187	0
Os01g0299200	0.2047	0.12589	0	1.2633	1.10504	0.8961	0.3201	0.29768	0.2729	0.8413	0.479281	0.2084
Os01g0299300	0.0552	0.013248	0	0.6305	0.546027	0.4696	0.4044	0.472853	0.5822	1.1337	0.8336	0.5335
Os01g0299400	45.1079	42.0482	40.2045	68.9672	68.8877	68.8398	77.6007	74.185	71.9268	69.0075	68.4621	63.0793
Os01g0299500	8.6609	8.33106	4.4322	18.907	15.5763	15.4909	4.9132	5.02855	5.6979	17.2461	14.5453	9.2318
Os01g0299700	0	0	0	0	0	0	0	0	0	0	0	0
Os01g0300000	0	0	0	0	0.304842	0.3073	0.247	0.084968	0	0	0	0
Os01g0300200	24.7856	26.9199	28.1467	85.1349	75.9635	70.7371	45.3935	44.0457	41.4868	70.4134	68.1733	52.7748
Os01g0300400	0.116	0.095932	0	0.4971	0.272908	0	0	0	0	0.3505	0.144757	0
Os01g0300600	12.579	23.2174	23.8009	36.3007	23.6704	22.4212	17.9579	18.3978	18.691	40.4916	34.7119	27.5036
Os01g0300900	3.5728	3.43104	0.9954	18.0555	15.3926	14.7059	2.518	2.51368	2.507	15.0273	10.2006	6.7766
Os01g0301000	4.3377	6.04865	6.4396	8.6917	6.97714	5.3689	4.9381	4.87607	4.394	9.0695	7.97997	6.0004
Os01g0301100	0.3828	1.86567	2.2888	0	0.044688	0.266	0.2138	0.109893	0	1.1238	1.11798	1.0577
Os01g0301300	2.5	3.10758	5.3525	4.0173	2.86776	1.2339	4.4975	4.62503	4.7097	6.3515	4.87886	4.2048
Os01g0301500	0	0	0	0.171	0.06498	0	0	0	0	0	0.0122915	0.0305
Os01g0301700	0.6914	0.508713	0.1811	1.2947	1.2158	1.0556	0.8196	0.816563	0.7028	1.3338	1.03435	0.8835
Os01g0301900	0	0	0	2.455	2.18526	1.7414	0	0.083496	0.1988	0	0.405577	1.2754
Os01g0302000	0	0	0	2.0067	1.54549	1.4679	0	0.0592434	0.2438	2.653	1.73218	0.2234
Os01g0302100	3.2135	5.44315	5.4521	9.322	9.4732	9.6232	6.0179	5.55744	3.2102	10.3819	8.82871	5.7455
Os01g0302250	0.5735	1.21245	1.9417	1.4751	1.47804	1.4823	0.2803	0.361242	0.5575	1.1268	1.15277	1.1677
Os01g0302500	2.7506	2.99806	3.019	4.8487	4.72725	3.8693	2.073	1.74625	0.2577	3.1651	3.7192	4.2845
Os01g0302800	16.8971	3.48044	1.9897	12.9323	13.4829	13.5816	14.7204	9.62633	9.3863	13.0563	9.26566	8.8999
Os01g0302900	0.1922	0.0157604	0	0.1373	0.140798	0.3214	0.0939	0.0696738	0	0	0	0
Os01g0303000	220.662	346.394	479.37	1004.7	1033.92	1080.99	165.802	134.156	107.415	1024.99	782.745	468.105
Os01g0303100	0.0815	0.008313	0	0.8381	0.839342	0.8422	0	0	0	0	0.359391	0.5806
Os01g0303200	4.0054	3.98033	3.9382	8.8496	6.91096	6.7515	6.4242	6.26427	5.5998	7.8975	5.8192	4.5291
Os01g0303300	48.5433	41.6875	24.7386	13.822	18.5622	19.8223	41.3377	30.8002	28.2313	14.054	15.358	35.0858
Os01g0303600	0.6101	1.2606	3.414	1.5215	2.12751	2.8332	0	0.15405	1.2324	0.4694	1.242	1.6938
Os01g0303800	13.7603	17.3345	17.6201	20.436	21.5403	21.8665	19.438	14.0504	3.4034	15.968	21.0727	22.2391
Os01g0304000	158.808	154.159	140.997	223.898	242.798	250.937	198.228	156.73	147.988	188.308	194.372	207.025
Os01g0304050	0.1332	0.16863	0.8017	1.252	1.1064	1.0801	0.2893	0.276264	0.2467	0.5368	0.553769	0.5726
Os01g0304100	0	0	0	0.0496	0.0479136	0	0	0	0	0.2624	0.135661	0
Os01g0304300	4.519	4.94023	5.1834	9.1693	9.18049	9.2045	6.2617	4.68479	4.3149	8.3376	8.4887	8.5726
Os01g0304400	0	0	0	0	0.164603	0.241	0.0646	0.0493544	0	0	0	0
Os01g0304500	0.1972	0.176691	0	0.1502	0.157068	0.1599	0.1285	0.085067	0	0.0795	0.1136	0.1338
Os01g0305200	78.7578	77.1635	71.5761	22.1528	25.2217	27.7838	49.6536	51.5911	54.149	25.3246	29.6025	38.367
Os01g0305300	0.1036	0.0197876	0	2.1323	1.50662	1.1344	0	0	0	1.6288	2.22077	2.4266
Os01g0305900	4.2805	4.79891	5.7008	3.1137	4.0804	5.3008	3.271	2.31827	1.5132	3.5284	4.54712	5.2291
Os01g0306100	1.2618	1.33304	1.6884	0.2508	0.264214	0.3336	0.2681	0.279632	0.7923	0.2653	1.01256	1.0611
Os01g0306200	0	0	0	0	0.0250458	0.0741	0.3575	0.37741	0.4063	0	0.100548	0.1862
Os01g0306400	15.7461	14.8343	11.2543	20.3431	18.6253	17.6715	22.2534	21.8167	21.626	12.397	18.0798	22.0452
Os01g0306800	5.225	7.25552	8.8316	30.7667	30.2063	27.7212	10.849	10.0618	9.0997	28.3409	24.5539	18.4013
Os01g0306900	3.6798	3.46859	1.8746	5.8381	6.11823	6.6362	1.3333	1.41909	1.445	4.9091	3.94004	3.3586
Os01g0307500	0.0467	0.0224627	0	0.5334	0.517366	0.4825	0.1596	0.227404	0.2333	0.5642	0.588883	0.7601
Os01g0307562	8.4118	6.82619	4.7071	1.629	1.81711	2.7902	4.9603	3.79033	3.3598	2.1432	2.6396	3.5032
Os01g0307624	0	0	0	0	0.037392	0.076	0	0	0	0	0.0634728	0.1272
Os01g0307686	0.3787	0.0995981	0	0.6183	0.698509	0.7237	0.6345	0.283622	0	0.981	1.07597	1.3767
Os01g0308200	0	0	0	0	0	0	0.0399	0.0265335	0	0.0823	0.061825	0.0277
Os01g0308600	9.3879	9.06989	9.0257	8.4315	7.08583	4.7847	5.7677	4.97791	4.1223	10.3229	7.35652	7.1905
Os01g0309100	271.18	251.714	153.914	113.535	134.638	168.633	340.69	337.064	327.008	165.252	232.267	285.999
Os01g0309451	3.575	3.65024	4.2717	2.4038	2.31862	1.5346	2.9804	3.68403	5.3737	0	0.173407	1.2845
Os01g0309800	5.2299	4.68019	4.3447	19.0523	14.4099	14.2215	4.9456	1.48058	1.1337	16.2956	15.7711	14.5872
Os01g0309900	21.6525	23.3605	23.6883	20.503	19.1323	15.0638	20.7312	26.6111	27.0537	23.7977	22.3014	22.2226
Os01g0310032	0	0.583383	0.7547	0.4671	0.565325	0.6213	0.8987	0.650962	0.5675	1.8528	1.4878	0
Os01g0310100	5.1197	4.40249	4.1439	5.6332	5.53657	5.4913	5.9497	6.26911	6.5501	6.4332	6.13963	5.5299
Os01g0310500	1.0696	1.34454	1.4053	4.9729	4.687	2.9736	0.8171	0.947089	0.9587	4.7163	3.87658	1.583
Os01g0310550	0.5221	0.647197	0.9106	0.6465	0.406552	0.1588	0.3402	0.346466	0.9668	1.5781	1.03888	0.4429
Os01g0310600	6.4431	6.58592	9.5478	8.456	7.24436	5.8047	5.7145	5.32324	4.6396	11.6844	11.2159	10.8104
Os01g0310800	3.0171	2.47557	2.0396	7.6949	7.41216	5.9603	3.716	2.98969	2.4026	8.0121	6.33023	5.2729
Os01g0311100	1.0767	1.07689	1.077	9.9999	11.0939	11.4586	0.7893	1.37923	1.7943	11.8782	6.70634	1.5757
Os01g0311300	2.3543	0.600347	0	3.2798	3.24441	3.2214	1.654	1.8764	3.1878	2.2237	2.1032	2.0222
Os01g0311400	11.9203	11.006	6.8691	10.7266	10.4739	10.3851	8.6763	10.2209	11.6467	14.207	14.5183	16.0939
Os01g0311500	3.0195	4.1562	4.5351	9.2155	8.22502	7.9325	3.8957	3.76929	3.0695	9.8746	7.22281	4.3957
Os01g0311600	0	0.763085	2.6496	3.9363	3.42459	3.3594	0.7012	0.671401	0.1594	2.6454	2.44669	2.0085
Os01g0311700	0	0	0	0	0	0	0	0	0	0.3386	0.307517	0.2851
Os01g0311800	0	0	0	0	0	0	0	0	0	0	0	0
Os01g0312500	1.6959	0.200116	0	1.4733	1.04719	0.8663	1.1272	1.06258	0.7537	0.8201	0.912375	1.1049
Os01g0312600	0	0	0	0	0.0211128	0.1389	0	0	0	0	0	0
Os01g0312800	0.1576	0.22757	0.6469	0.2102	0.212334	0.2556	0	0	0	0.2859	0.232007	0.0802
Os01g0313300	104.444	70.5994	53.8542	37.1056	50.4532	56.4499	177.657	95.9786	65.7686	39.0437	148.391	179.773
Os01g0313600	0	0	0	0	0.284074	0.3254	0	0	0	0	0	0
Os01g0314000	1.7056	1.28138	1.174	3.5428	3.20869	2.3867	2.0435	2.67473	2.7914	1.2417	1.38601	1.5309
Os01g0314100	25.8024	27.7446	32.7887	35.3696	34.0532	30.1869	24.8996	23.4949	22.3956	36.0078	24.7298	24.0354
Os01g0314300	56.8452	63.2675	65.9291	143.751	116.992	111.078	76.4991	87.8613	92.2362	126.395	121.086	105.738
Os01g0314800	69.2294	81.7921	84.606	37.1149	39.9339	41.2303	50.8111	51.3839	52.9891	52.5775	58.271	73.9015
Os01g0315600	0.7363	1.00877	1.3185	1.1477	1.14134	0.7734	0.7851	0.63466	0.409	1.1734	1.02128	0.5792
Os01g0315700	7.095	7.45953	9.1315	21.9339	17.0753	10.1982	18.9129	17.4854	15.3171	11.6968	10.1614	10.0133
Os01g0315800	7.4833	4.3783	3.2415	8.5856	7.96734	6.3374	8.425	8.11212	7.4826	10.3205	10.2676	9.4803
Os01g0315850	0	0	0	0.0896	0.0766976	0	0	0	0	0	0	0
Os01g0316100	0.0347	0.0082239	0	0	0.283975	0.2955	0	0	0	0.3357	0.08787	0.0353
Os01g0316500	42.772	32.0728	11.7599	22.164	39.7721	42.8308	35.4423	23.3518	22.2286	21.2013	29.4489	29.9474
Os01g0316600	5.9121	12.8221	14.8397	15.8297	14.8141	13.5976	6.0259	6.81754	7.3861	22.3604	21.3899	16.9081
Os01g0316800	94.8022	91.6661	79.4293	145.002	146.728	150.995	98.5607	98.8264	98.8505	139.65	131.367	122.464
Os01g0316900	3.3784	3.26779	2.757	2.984	3.43684	3.8599	2.0888	2.6724	2.8577	2.6456	1.94688	1.8369
Os01g0317125	0	0.678368	0.731	0.4242	0.151015	0	0	0	0	0	0.19811	0.2645
Os01g0317500	0.3542	1.47863	1.7441	0	0.0523395	1.9385	0	0	0	3.2115	3.43187	3.9662
Os01g0317800	10.6045	11.7255	12.5643	40.2839	35.4469	31.2259	16.3268	9.14039	5.5364	29.9308	23.1761	14.3669
Os01g0318000	0	0	0	0	0	0	0	0	0	0	0	0
Os01g0318201	0.392	0.008232	0	0.7842	0.577627	0.4768	0.6705	0.0851535	0	0	0	0
Os01g0318202	3.4395	3.16626	1.5016	2.1471	3.14493	3.9163	14.9496	13.0115	1.4906	2.6837	6.49658	10.3555
Os01g0318600	1.4866	0.961709	0.66	2.3957	2.66269	2.7565	0.929	0.922918	0.9206	2.1214	1.20691	0.9924
Os01g0318700	0.3764	0.13174	0	0.3011	0.341886	0.824	0	0.611132	1.0035	0.273	0.205023	0
Os01g0319000	0.5347	0.821732	0.83	0.3986	0.0573984	0	0.1136	0.0296496	0	0.0562	0.0038216	0
Os01g0319200	0	0	0	0	0.0206925	0.0465	0	0	0	0	0.0628384	0.1168
Os01g0320700	11.5008	9.9483	6.8246	11.0654	13.4799	14.189	10.2706	10.3271	10.8469	12.6038	12.0545	11.2025
Os01g0321300	2.2369	3.00529	3.7005	9.8816	7.2417	7.0851	2.8355	3.11402	3.7926	9.7753	6.34035	4.9577
Os01g0321700	8.6724	7.50323	7.2722	15.7386	14.0133	13.6294	12.255	11.5663	11.2597	14.3706	13.0474	11.5553
Os01g0321800	4.6436	3.81745	3.1305	11.69	10.8051	9.5473	5.6734	4.192	1.5354	8.0868	5.90973	4.6146
Os01g0322300	18.3648	20.6039	22.1343	3.8167	6.32214	7.0288	11.0462	9.8613	9.5595	10.2474	9.59788	8.2365
Os01g0322700	1.2475	3.55656	4.1593	4.2779	1.85255	0.6954	3.0991	3.08068	2.8874	4.2103	4.53932	5.2385
Os01g0322800	5.5111	6.56432	6.6584	12.5404	12.0044	11.6909	7.0402	7.12183	7.3188	14.1002	10.9609	8.7155
Os01g0323000	20.1526	14.33	13.9451	19.7158	18.8537	16.4128	19.5228	19.9026	24.7973	24.094	21.9821	21.5618
Os01g0323100	3.7665	6.03593	9.3425	18.5927	13.0792	7.4992	3.136	2.68849	2.5417	11.2997	4.73325	4.1467
Os01g0323300	0.9639	0.819356	0.6922	9.855	8.42325	5.1453	0.3664	0.527293	0.7139	6.2151	6.2151	2.8348
Os01g0323500	0.2538	0.211923	0	1.2019	1.13595	0.4851	0.2481	0.518464	0.5237	0.1315	0.115796	0.0369
Os01g0323600	0.0286	0.0154154	0	0.1309	0.274753	0.3482	0.1679	0.0594366	0	0	0.43281	0.6412
Os01g0323775	0	0	0	0	0	0	0	0	0	0.0374	0.0290598	0
Os01g0323950	0	0	0	0	0	0	0	0	0	0	0.0204222	0.0674
Os01g0324400	2.0939	1.90475	0.65	4.4746	4.1117	3.8532	2.4381	3.4088	3.4186	4.2044	3.95562	3.9295
Os01g0326000	18.9401	11.3569	9.8037	7.8316	6.04508	5.5844	9.6068	9.26324	9.1263	2.9056	7.93493	8.2164
Os01g0326300	0.9265	0.87091	0	0	0.0216411	0.0537	0.1725	0.362817	0.5392	0	0	0
Os01g0327000	0.6547	0.668584	0.7327	4.4901	4.2932	2.0889	1.0056	0.920319	0.6801	4.1118	3.68801	2.1033
Os01g0327100	1.9334	3.14514	6.7229	15.1208	13.2953	9.7358	0.5967	0.0280449	0	16.9359	7.68683	7.631
Os01g0327400	2.7312	2.39526	0	5.6451	5.22844	4.1409	0.9508	0.912803	0.5819	8.6394	4.66771	3.6183
Os01g0327500	31.1711	21.9013	16.0491	4.9117	5.39927	10.4523	12.1014	10.5885	9.9524	6.6037	8.6018	12.604
Os01g0327600	1.7581	1.86293	2.0262	4.4896	3.6618	3.6397	2.2394	2.21008	2.1091	3.0639	3.34814	3.3606
Os01g0327900	1.3619	1.82009	2.1205	6.2728	5.64624	4.2385	0.6656	0.702442	0.712	4.4553	4.18977	3.3846
Os01g0328300	1.3378	1.39506	1.7439	5.0675	4.13219	3.5734	1.2564	1.27223	1.3406	3.7581	3.18176	1.856
Os01g0328400	393.661	360.819	293.533	525.982	643.838	686.987	502.631	453.122	412.286	519.271	520.274	520.982
Os01g0328500	11.0871	5.82443	5.5004	17.9695	18.1008	18.2646	19.0855	19.2048	20.8665	10.4531	18.6598	20.1308
Os01g0328600	4.8964	4.93823	7.098	11.1608	8.7948	8.7391	6.8531	6.85802	7.0172	10.8236	9.5278	9.1729
Os01g0328700	25.9314	24.1889	24.0914	48.4714	50.6713	56.2725	39.4483	33.6774	31.618	45.2916	44.0694	41.2312
Os01g0328900	2.9405	2.36155	2.1364	6.3367	3.8193	3.6643	2.4736	2.41112	1.9816	4.3418	4.03333	3.337
Os01g0329300	0.1853	0.0539223	0	0.1648	0.19399	0.2504	0	0.020313	0.183	0.0747	0.0760064	0.0839
Os01g0329400	7.8024	3.78499	3.6862	8.8529	8.15227	6.5482	9.6524	9.3809	7.9008	9.1545	9.12237	9.086
Os01g0329800	7.3779	8.12572	9.1542	10.9021	9.69992	9.2906	7.4663	7.89645	8.1646	11.3906	11.2791	8.2043
Os01g0329900	0.6532	0.104512	0	3.6183	3.64969	3.6666	0.221	0.165308	0	0.9112	0.848074	0.4603
Os01g0330100	8.3524	8.27454	6.855	4.7543	4.96251	5.4303	10.1052	9.06653	5.3187	8.025	7.63432	6.4808
Os01g0330200	0.1768	0.162302	0	0	0	0	0	0	0	0.1283	0.11547	0
Os01g0331100	1.6291	1.62266	1.455	4.7103	8.09996	8.1976	4.0901	3.40939	3.265	6.2949	6.56969	7.0891
Os01g0331900	17.3043	20.3534	26.6862	30.308	29.37	27.4394	26.5979	26.9356	27.3906	28.9626	27.692	26.6607
Os01g0332100	4.0466	4.63003	5.7328	4.3234	4.27667	4.1303	3.0608	3.1485	3.434	5.1873	4.84984	4.6163
Os01g0332150	0	0	0	0.1155	0.003696	0	0	0	0	0	0	0
Os01g0332200	0.5442	0.0767322	0	0.1555	0.504924	1.5994	0.7092	0.579465	0.5542	0.3289	0.361677	0.4616
Os01g0332500	0.3647	0.408693	0.7253	1.6676	1.32162	1.1943	0.192	0.673819	1.4026	1.0854	0.928055	0.5712
Os01g0332700	0	0	0	0	0.205269	0.6643	0	0	0	0	0	0
Os01g0332800	0.3277	0.387474	0.4707	2.5911	2.44757	1.9266	0.1869	0.161683	0.1214	2.3113	2.06678	0.8897
Os01g0332900	10.8057	11.2913	11.993	17.3493	17.1986	17.166	15.4526	12.2415	9.3825	14.9732	16.6236	18.3621
Os01g0333001	0.4982	0.168392	0	0.6265	0.61942	0.4242	0.0974	0.10788	0.1107	0	0.0095316	0.0507
Os01g0333600	0.0232	0.0153352	0	0.0531	0.0562076	0.0565	0	0	0	0	0	0
Os01g0335600	0	0	0	0	0	0	0	0	0	0	0	0
Os01g0335700	1.0058	1.57346	1.8685	3.2399	2.08264	1.4457	0.8579	0.853953	0.8533	2.2108	2.02853	1.3217
Os01g0336300	0	0	0	0	0	0	0	0.215986	0.5468	0	0	0
Os01g0337160	2.4935	1.50857	0	6.1756	4.76229	4.2683	13.2242	9.4436	8.5161	3.1821	7.76299	9.9187
Os01g0337500	0.0389	0.649001	0.7183	1.0449	0.988475	0	0.0951	0.0122679	0	0.047	0.0396148	0.0396
Os01g0337600	7.1488	6.89464	6.7029	14.4269	13.2219	11.2559	8.6258	8.01582	7.6652	13.3493	12.4092	9.6188
Os01g0337700	0.0307	0.0109599	0	2.1068	1.95932	1.4571	0.2102	0.259088	0.3072	2.0797	0.84169	0.6567
Os01g0337900	15.1484	19.2839	19.9852	30.2348	33.4119	34.5811	21.2869	21.0026	20.6833	36.7137	36.6576	34.4695
Os01g0338000	23.5995	23.8478	24.1689	80.8805	79.2287	69.9412	31.1818	27.1848	27.0823	59.4361	49.5925	46.2586
Os01g0338150	3.7611	3.68164	2.2618	4.9727	4.65906	4.5322	3.6253	3.56221	3.2542	4.2746	3.99333	3.7759
Os01g0338200	11.1198	13.8199	15.7832	20.0081	14.5724	14.3518	9.2576	11.0129	12.2378	22.8068	18.1699	14.3299
Os01g0338600	9.3382	4.4636	3.0565	16.0537	14.8478	14.6026	12.6407	10.1773	9.1808	14.381	14.189	13.8824
Os01g0339400	6.5348	6.54241	9.0719	6.5161	7.72933	11.8373	20.113	12.2376	9.1138	14.9604	8.28157	8.0679
Os01g0339500	0	0	0	0	0.11558	0.3107	0.1997	0.175736	0	0.7411	0.704596	0.7021
Os01g0339600	0.5003	0.147088	0	1.3725	1.29101	0.4138	0.5868	0.2786	0.2001	1.0887	0.890776	0.6316
Os01g0339851	0	0	0	0.2715	0.145524	0	0	0	0	0	0	0
Os01g0339900	1.1745	1.29154	1.4058	10.1809	7.34907	4.6822	1.5306	1.72577	3.4072	7.6519	3.79823	3.1552
Os01g0339950	0	0	0	0.0545	0.034335	0	0.0311	0.0202461	0	0	0	0
Os01g0340600	0	0	0	1.0911	0.0807414	0	0.2332	0.06413	0	0	0	0
Os01g0341000	2.0415	1.36062	0.4654	7.1304	4.72774	4.1383	2.291	1.89445	1.3021	4.2507	3.4859	2.0013
Os01g0341200	0.9388	0.955676	1.3949	3.0715	2.92618	1.89	1.7087	1.73287	1.7624	3.0137	2.18815	1.7797
Os01g0341300	0.8363	1.72109	2.3618	0.731	0.777342	2.094	0.0481	2.71604	3.0059	0.2974	0.560887	0.8012
Os01g0341750	0	0	0	0	0.081984	0.0915	0	0	0	0.2425	0.128768	0
Os01g0342500	9.0127	8.34039	5.1039	7.0054	2.78431	2.1923	4.7569	4.97456	5.7074	4.3585	4.96326	5.3215
Os01g0342750	0.1527	0.0096201	0	0.5984	0.583892	0.4775	0.064	0.034432	0	0.8438	0.414799	0.3997
Os01g0342800	11.6409	7.89155	7.5162	24.8446	18.4127	17.0294	13.8446	12.2903	9.1345	16.6324	12.6303	11.1047
Os01g0342900	0	0	0	0.228	0.189468	0	0	0	0	0	0	0
Os01g0343100	0	0	0	0	0	0	0	0	0	0	0	0
Os01g0343200	4.2154	3.09902	2.511	10.7508	9.8318	8.8481	4.5853	3.59446	3.374	11.0967	10.832	7.9827
Os01g0343300	27.7257	24.0129	23.008	9.6251	11.4498	13.8007	17.3136	19.124	21.3911	12.7872	15.3337	16.0987
Os01g0343400	0.4776	0.267934	0	0.4246	0.264734	0.1291	0.1037	0.0052887	0	0	0.449249	0.4862
Os01g0343500	1.9374	0.43204	0	1.2762	1.47407	1.4777	0.5135	0.676872	0.7296	1.5086	1.54049	2.1729
Os01g0344620	0.0165	0.00825	0	0.0094	0.004371	0	0	0	0	0	0	0
Os01g0346250	0.2795	0.197886	0	0.0913	0.14974	0.4371	0	0	0	0.4827	1.05385	1.0975
Os01g0346400	2.0449	2.03263	0	3.577	3.81326	4.4089	2.998	2.9489	2.9259	3.7458	3.86812	3.9111
Os01g0346600	0.3779	0.274733	0	2.6705	2.13304	1.5461	0.2015	0.067301	0	1.5784	1.32696	0.4197
Os01g0346700	33.006	33.5589	43.2449	41.8448	41.8392	41.7635	34.4788	35.6804	36.5051	43.6612	35.6165	35.1573
Os01g0347000	0.2797	0.272363	0.1913	0.7283	0.488998	0.2835	0.0152	0.031323	0.1554	0.5824	0.359251	0.348
Os01g0347100	1.9918	2.11019	2.1745	5.7992	5.54151	5.5077	5.969	5.65421	5.6157	6.4062	5.29624	4.304
Os01g0347200	0.7112	0.756962	0.8454	5.6346	3.3493	3.2214	0.3116	0.186337	0	5.2183	3.85201	1.6228
Os01g0347300	0	0	0	1.1001	1.08208	0.2809	0	0	0	0.9774	0.14661	0
Os01g0347600	0	0	0	0	0	0	0	0	0	0.132	0.088044	0
Os01g0348600	12.6643	14.8154	17.3104	41.2144	34.4324	30.8285	13.3067	11.5854	11.2353	39.0878	29.4113	21.2345
Os01g0348700	195.169	196.669	200.937	415.987	434.475	489.645	398.255	397.821	397.512	368.965	353.721	346.514
Os01g0348800	0	0	0	0	0	0	0	0	0	0	0.150413	0.3403
Os01g0348900	7.674	21.985	29.5228	47.2329	23.9102	23.0643	5.7697	4.2007	2.5413	46.7451	40.3667	21.3332
Os01g0349000	2.4457	2.28918	0	2.0332	2.28148	3.3609	6.3333	4.3348	4.0229	1.8048	3.22963	4.2035
Os01g0349400	14.7454	14.7177	14.701	17.0812	20.1285	21.7054	20.5385	19.8576	17.7015	18.3055	20.0605	20.149
[truncated: 40,657 more rows]

## Sheet: TableS6
Supplementary Table S6.Function information and differential expression analysis of transcripts in transcriptome.
[truncated: 3,967 more rows]

[truncated: 4 more sheets: TableS7, TableS8, TableS9, TableS10]
